# Supplementary material for: Calmodulin and calmodulin-like gene family in barley: Identification, characterization and expression analyses
Source: Front Plant Sci. 2022 Aug 19;13:964888. doi: 10.3389/fpls.2022.964888 (PMC9439640; doi:10.3389/fpls.2022.964888)
Supplement: Supplementary file 1 [file Table_1.XLSX]

## Sheet: Sheet1
Primers for qRT-PCR
Genes	Primers	Sequences (5' -> 3')
HvCaM1	Forward primer	CGACGGTTGCATCACCACC
	Reverse primer	CCGAGTCCGTGTCCTTCATC
HvCaM2	Forward primer	CCCGCAAGATGAAGGACACT
	Reverse primer	TCAGCAGCAGAGATGAAGCC
HvCaM3	Forward primer	GGAACTGTGATGCGTTCGCTA
	Reverse primer	ATCGTTCCATTGCCATCAGC
HvCaM4	Forward primer	ATGGGGACGGTTGCATTACG
	Reverse primer	GCTCTGCCTCAGTGGGATTC
HvCaM5	Forward primer	CTATTCGACAAGGACGGCGA
	Reverse primer	GTCTGCATCCACCTCGTTGA
HvCML17	Forward primer	AGGGACAACAGCGGCTTCAT
	Reverse primer	GATCCTCATGCCGAGATCCTT
HvCML18	Forward primer	GCGATGAGAGCCTTGGGATT
	Reverse primer	GGTCAATAATGCGGAACGCC
HvCML24	Forward primer	CCTCTGCGTCTACAACGACA
	Reverse primer	CTTGAGGCTGATCGCACAGA
HvCML30	Forward primer	GAGGCGTTCCGTGTCTTTGA
	Reverse primer	TCTTATCCCTTCTCTTGGCCATC
HvCML37	Forward primer	TGCCTTACAGTGAAGGGCCTG
	Reverse primer	TGAACGCCTCGTAGCCAAAA
HvCML42	Forward primer	AGCAAGAAGGGGATGGTTCG
	Reverse primer	TTCGCCGTGCAGTAGACAAA
HvCML54	Forward primer	GACATGACGGTGGACGAGTT
	Reverse primer	ACGCTTACTCTTGTACCCCG
HvCML75	Forward primer	CTCACTTCCATCGGCGAGAA
	Reverse primer	GATGAAGTCGTCGTAGCGGA
HvCML78	Forward primer	GCTGGAGCCTTCTTCGGATG
	Reverse primer	CCATCGGTGTCGAAGAGGTC
actin	Forward primer	GACTCTGGTCATGGTGTCAGC
	Reverse primer	GGCTGGAAGAGGACCTCAGG
