# Supplementary material for: Calmodulin and calmodulin-like gene family in barley: Identification, characterization and expression analyses
Source: Front Plant Sci. 2022 Aug 19;13:964888. doi: 10.3389/fpls.2022.964888 (PMC9439640; doi:10.3389/fpls.2022.964888)
Supplement: Supplementary file 3 [file Table_3.XLSX]

## Sheet: Sheet1
Calcium binding sites in HvCaMs/CMLs
Gene name	EF hands	Ca2+ binding sites	Binding sites in EF hands	Binding sites out of EF hands	EF hands without binding ability
HvCaM1	4	4	4	0	0
HvCaM2	4	4	4	0	0
HvCaM3	4	4	4	0	0
HvCaM4	4	4	4	0	0
HvCaM5	4	4	4	0	0
HvCML1	3	2	2	0	1
HvCML2	4	4	4	0	0
HvCML3	4	4	4	0	0
HvCML4	4	3	3	0	1
HvCML5	3	1	1	0	2
HvCML6	2	2	1	1	1
HvCML7	3	2	2	0	1
HvCML8	1	2	1	1	0
HvCML9	4	4	4	0	0
HvCML10	2	2	2	0	0
HvCML11	2	2	2	0	0
HvCML12	3	3	3	0	0
HvCML13	1	1	1	0	0
HvCML14	1	1	1	0	0
HvCML15	1	2	1	1	0
HvCML16	2	2	2	0	0
HvCML17	2	2	2	0	0
HvCML18	4	4	4	0	0
HvCML19	3	3	3	0	0
HvCML20	4	4	4	0	0
HvCML21	1	1	1	0	0
HvCML22	1	2	1	1	0
HvCML23	1	1	1	0	0
HvCML24	1	1	1	0	0
HvCML25	4	4	4	0	0
HvCML26	4	4	4	0	0
HvCML27	4	4	4	0	0
HvCML28	2	2	2	0	0
HvCML29	3	3	3	0	0
HvCML30	4	4	4	0	0
HvCML31	2	2	2	0	0
HvCML32	4	3	3	0	1
HvCML33	3	3	3	0	0
HvCML34	3	3	3	0	0
HvCML35	3	3	3	0	0
HvCML36	3	3	2	1	1
HvCML37	2	2	2	0	0
HvCML38	4	4	4	0	0
HvCML39	3	3	3	0	0
HvCML40	3	2	2	0	1
HvCML41	1	1	1	0	0
HvCML42	1	1	1	0	0
HvCML43	4	4	4	0	0
HvCML44	4	4	4	0	0
HvCML45	2	1	1	0	1
HvCML46	2	2	2	0	0
HvCML47	2	2	2	0	0
HvCML48	4	4	4	0	0
HvCML49	3	3	3	0	0
HvCML50	2	2	2	0	0
HvCML51	2	1	1	0	1
HvCML52	2	2	2	0	0
HvCML53	1	2	1	1	0
HvCML54	1	2	1	1	0
HvCML55	1	2	1	1	0
HvCML56	1	2	1	1	0
HvCML57	1	0	0	0	1
HvCML58	3	3	3	0	0
HvCML59	4	4	4	0	0
HvCML60	2	1	1	0	1
HvCML61	2	2	2	0	0
HvCML62	1	1	1	0	0
HvCML63	3	2	2	0	1
HvCML64	4	4	4	0	0
HvCML65	3	3	3	0	0
HvCML66	3	2	2	0	1
HvCML67	1	2	1	1	0
HvCML68	1	0	0	0	1
HvCML69	4	4	4	0	0
HvCML70	2	2	2	0	0
HvCML71	1	1	1	0	0
HvCML72	1	1	1	0	0
HvCML73	2	2	2	0	0
HvCML74	3	3	3	0	0
HvCML75	3	2	2	0	1
HvCML76	3	2	2	0	1
HvCML77	3	3	3	0	0
HvCML78	4	4	4	0	0
HvCML79	3	3	3	0	0
HvCML80	3	3	3	0	0
