# Supplementary material for: Calmodulin and calmodulin-like gene family in barley: Identification, characterization and expression analyses
Source: Front Plant Sci. 2022 Aug 19;13:964888. doi: 10.3389/fpls.2022.964888 (PMC9439640; doi:10.3389/fpls.2022.964888)
Supplement: Supplementary file 4 [file Table_4.XLSX]

## Sheet: Sheet1
Cis-acting elements in promoter regions of HvCaMs/CMLs
Element	Sequence	Function	HvCaM1	HvCaM2	HvCaM3	HvCaM4	HvCaM5	HvCML1	HvCML2	HvCML3	HvCML4	HvCML5	HvCML6	HvCML7	HvCML8	HvCML9	HvCML10	HvCML11	HvCML12	HvCML13	HvCML14	HvCML15	HvCML16	HvCML17	HvCML18	HvCML19	HvCML20	HvCML21	HvCML22	HvCML23	HvCML24	HvCML25	HvCML26	HvCML27	HvCML28	HvCML29	HvCML30	HvCML31	HvCML32	HvCML33	HvCML34	HvCML35	HvCML36	HvCML37	HvCML38	HvCML39	HvCML40	HvCML41	HvCML42
Circadian control
circadian	CAAAGATATC	cis-acting regulatory element involved in circadian control		2		1	1	1										1				1
Development/tissue specificity
AACA_motif	TAACAAACTCCA	involved in endosperm-specific negative expression																															1
CAT-box	GCCACT	cis-acting regulatory element related to meristem expression		1		1	1	1	1			2	1		1	1						2	1			2			2	1	2							1	1		2		2		1		2		1
GCN4_motif	TGAGTCA	cis-regulatory element involved in endosperm expression							1		1											1					2		1				1
motif I	gGTACGTGGCG	cis-acting regulatory element root specific		1																												1
MSA-like	(T/C)C(T/C)AACGG(T/C)(T/C)A/TCCAACGGT	cis-acting element involved in cell cycle regulation														1																								1	1		1						1
NON-box	AGATCGACG	cis-acting regulatory element related to meristem specific activation																							1
O2-site	GATGA(C/T)(A/G)TG(A/G)/GATGACATGG/GATGATGTGG/GTTGACGTGA	cis-acting regulatory element involved in zein metabolism regulation	1			1	1	1	2		1		1						1			2	3		1			1		1	4		4	1	1		2		3							2	1
RY-element	CATGCATG	cis-acting regulatory element involved in seed-specific regulation		1							1																	1						3	1					1
Hormone response
AuxRR-core	GGTCCAT	cis-acting regulatory element involved in auxin responsiveness	2	1										1		1		1	2	1	1		1			2							1	1															1
TGA-box	TGACGTAA	part of an auxin-responsive element
TGA-element	AACGAC	auxin-responsive element	1		1	1	1		2		3					2	2			1	1			1	1	1	1					1			1				1							1		1
ABRE	AACCCGG/ACGTG/CACGTG/CGCACGTGTC/CGTACGTGCA/GACACGTACGT/GCAACGTGTC/GCCGCGTGGC/TACGGTC/TACGTGTC/GACACGTGGC	cis-acting element involved in the abscisic acid responsiveness		6	5	3	3	2	9	1	12	1	3	2	3	6	2	4		4	1	3	2	3	3	4	1	10	2	8		2	1	2	4	8	1	2	3	9	2	4	1	3	2	2	14	7	4
CGTCA-motif	CGTCA	cis-acting regulatory element involved in the MeJA-responsiveness	3	4	3	4	1		2	2	5	3	4	2	3	4	3	3	2	3	4	4	3	2	5	3	1	2	1	6		1	2	4	3	2	2	1	3	5	5	1	4	3	3	2	4	1	2
TGACG-motif	TGACG	cis-acting regulatory element involved in the MeJA-responsiveness	3	4	3	4	1		2	2	5	3	4	2	3	4	3	3	2	3	4	4	3	2	5	3	1	2	1	6		1	2	4	3	2	2	1	3	5	5	1	4	3	3	2	4	1	2
GARE-motif	TCTGTTG	gibberellin-responsive element						1			1					1														1	1		1							1								1
P-box	CCTTTTG/CAACAAACCCCTT	gibberellin-responsive element	1	1									1				1	1	1			1							1					1						1	1		1	1	1	1		1
TATC-box	TATCCCA	cis-acting element involved in gibberellin-responsiveness						2																				1			1
SARE	TTCGACCATCTT	cis-acting element involved in salicylic acid responsiveness																																		1
TCA-element	CCATCTTTTT/TCAGAAGAGG	cis-acting element involved in salicylic acid responsiveness					1		1						1	1		1	1		1				1	1		1	3			1	1				2			1	4		1						1
Light responsiveness
ACE	CTAACGTATT/GACACGTATG/GCGACGTACC	cis-acting element involved in light responsiveness								1													2							1		1		1					1									1
G-box	ACACGTG(G/t)CACC/ACACGTGGC/ACACGTGT/CACGAC/CACGTC/CACGTG/CACGTGAAA/CACGTT/CCACGTAA/GCCACGTGGA/TAAACGTG/TAACACGTAG/TACGTG/TCCACATGGCA	cis-acting regulatory element involved in light responsiveness	1	4	3	4	2	2	7	2	14	3	5	2	6	3	3	6	1	4	2	3	4	3	2	5	1	10	2	8	1	5		4	4	7	1	3	3	12	3	4	3	3	3	4	14	4	6
3-AF1 binding site	TAAGAGAGGAA	light responsive element																											1
AAAC-motif	CAATCAAAACCT	light responsive element
GT1-motif	GGTTAA/GGTTAAT/GTGTGTGAA/GCGGTAATT	light responsive element	6				2	1	1	1	2				1	2				1	1	1		3	1		7				3				3		1					1	1		1		1
Sp1	GGGCGG	light responsive element	1	1	11	2	1				5	3			1	1	2			2	1		2		2			1	3			1	1			1	1	1	3	1	1		1		1		1
MRE	AACCTAA	MYB binding site involved in light responsiveness		1			1							1		1					1														1											1
ATC-motif	AGTAATCT/TGCTATCCA	part of a conserved DNA module involved in light responsiveness				1												1																	1
ATCT-motif	AATCTAATCC	part of a conserved DNA module involved in light responsiveness														3															3
Box 4	ATTAAT	part of a conserved DNA module involved in light responsiveness	4		1				2	2						1		2		1	1		1			1	4		1	3		3	2	1	4		1				1	4	1
CAG-motif	GAAAGGCAGAC	part of a light response element																																											1
Box II	CCACGTGGC/TGGTAATAA	part of a light responsive element																1		1
chs-CMA1a	TTACTTAA	part of a light responsive element																							1										1
chs-CMA2a	TCACTTGA	part of a light responsive element								1	1												1							1											1
chs-Unit 1 m1	ACCTAACCCGG	part of a light responsive element																	1												1
GA-motif	ATAGATAA	part of a light responsive element					1										1																			1			1						1
Gap-box	CAAATGAA(A/G)A	part of a light responsive element																																											1
GATA-motif	AAGATAAGATT/GATAGGG/GATAGGA/AAGGATAAGG	part of a light responsive element		1	1	1		1	1		1					1	1	2	2		1		1								1		1	1			4		1								1	1
GGA-motif	GGAGACGCTTTGT	part of a light responsive element													1
GTGGC-motif	CAGCGTGTGGC/GATTCTGTGGC/CATCGTGTGGC	part of a light responsive element									2				1								2																1
I-box	TAGATAACC/AAGATAAGGCT/AGATAAGG/atGATAAGGTC/gGATAAGGTG/cCATATCCAAT/GTATAAGGCC/cGATAAGGCG/ccttatcct	part of a light responsive element		2		2	1	1							1	1						1																	2		1				1				1
LAMP-element	CTTTATCA/CCTTATCCA	part of a light responsive element												1																1
L-box	ATCCCACCTAC	part of a light responsive element																														1
Pc-CMA2a	CAGCCAATCACAG	part of a light responsive element
Pc-CMA2c	GCCCACGCA	part of a light responsive element																																					1
sbp-CMA1c	CTTTATCTCTTCCA/GCTTATCTGGTCCA	part of a light responsive element
TCCC-motif	TCTCCCT	part of a light responsive element	1	1	1	3			2				1				2			2		1		1							1				1				1										1
TCT-motif	TCTTAC	part of a light responsive element				1		3	3					2		2	2		1		1				1		1			1					3		1		1	1		1			1	1
AT1-motif	AATTATTTTTTATT	part of a light responsive module																																				1
AE-box	AGAAACAA/AGAAACTT	part of a module for light response				1	1				1	1	1		1				1												2										1	1	3				1
ACA-motif	AATCACAACCATA	part of gapA in (gapA-CMA1) involved with light responsiveness																															1
Promoter/enhancer element
3-AF3 binding site	CACTATCTAAC	part of a conserved DNA module array (CMA3)
A-box	CCGTCC	cis-acting regulatory element			1	2	2	1	1		4	2	1		3			2	1							2		2		1						3	1	4	1	1			1	5		2		1	1
AT-rich sequence	TAAAATACT	element for maximal elicitor-mediated activation (2copies)					1																																1
Box II -like sequence	TCCGTGTACCA	cis-acting regulatory element																																											1
CAAT-box	CCAAT/CAAAT/CCCAATTT/TGCCAAC/CAACCAACTCC/AGCTCAATTTCA/TGCAAATCT	common cis-acting element in promoter and enhancer regions	9	10	7	3	7	11	14	7	2	10	10	13	7	15	11	6	13	10	12	5	11	11	7	7	14	12	9	14	12	9	14	5	12	5	10	21	12	7	7	6	13	6	12	8	13	7	12
CCAAT-box	CAACGG	MYBHv1 binding site	2		1			1			4	2	1			5		1	2				1	2		4	1	3		2						5	1		1	2	2				2		1	3
MBSI	aaaAaaC(G/C)GTTA	MYB binding site involved in flavonoid biosynthetic genes regulation
Box III	atCATTTTCACt	protein binding site
HD-Zip 3	GTAAT(G/C)ATTAC	protein binding site																					1
AT-rich element	ATAGAAATCAA	binding site of AT-rich DNA binding protein (ATBP-1)	1					1		1		1	1				1												1	1
TATA-box	ATATAT/TATA/ATATAA/TATACA/TACAAAA/TATAA/ATTATA/TATATTTATATTT/TATAAATA/TATAAAT/TATAAA/TATAAAA/ccTATAAAaa/taTATAAAtc/TATATA/TATTTAAA/TATATAA/TACATAAA/TAAAGATT/TATAAGAA/taTATAAAg	core promoter element around -30 of transcription start	36	23	7	14	49	16	33	82	1	21	41	17	17	36	39	73	19	33	17	22	26	10	9	6	56	5	9	36	25	40	23	52	51	18	52	10	18	14	13	26	43	108	21	23	16	32	20
Stress
ARE	AAACCA	cis-acting regulatory element essential for the anaerobic induction	3	4	1	1	1	5		2	1	3	1	3	3	4	1	3	1		1	1	1	4	2		5	1	3	3	2		2	1		1	1		1	2		1	1	3	2	1	1
GC-motif	CCCCCG/AGCGCGCCG	enhancer-like element involved in anoxic specific inducibility	2	2	7	1	3		1	1	3				1	1			1	1	1	1		1		2		2	5		1				1		1	2	1				2		1		1		2
DRE	TACCGACAT	cis-acting element involved in dehydration, low-temp, salt stresses
MBS	CAACTG	MYB binding site involved in drought-inducibility			1		1			1				2	1	3				1	1	3	1	2	1	2	1	2	3				2		2	1	1	2			3	1				1			2
LTR	CCGAAA	cis-acting element involved in low-temperature responsiveness			1					2	2		2				3	1	1			1		2		1	2	1					1				1		1	4	1	3	1		1		4		1
TC-rich repeats	GTTTTCTTAC/ATTCTCTAAC	cis-acting element involved in defense and stress responsiveness			1					1			1				1	1			1			1	2					1					1				1								1		1
WUN-motif	TTATTACAT/CAATTACAT/AAATTACT/AAATTTCTT/TAATTACTC/AAATTTCCT/AAATTACTA/ACATTACGG/CCATTTCAA	wound-responsive element																1
[truncated: 38 more columns]
