# Supplementary material for: Calmodulin and calmodulin-like gene family in barley: Identification, characterization and expression analyses
Source: Front Plant Sci. 2022 Aug 19;13:964888. doi: 10.3389/fpls.2022.964888 (PMC9439640; doi:10.3389/fpls.2022.964888)
Supplement: Supplementary file 5 [file Table_5.xlsx]

## Sheet: Sheet1
Orthologous gene pairs of CaMs/CMLs between barley and four plant species
Arabidopsis thaliana-Hordeum vulgare
At-transcript:AT3G50770.1	AtCML41	==	HvCML60	Hv-HORVU.MOREX.r2.5HG0426500.1
Hordeum vulgare-Oryza sativa
Hv-HORVU.MOREX.r2.1HG0015960.1	HvCML1	==	-	Os-transcript:Os05t0147300-00
Hv-HORVU.MOREX.r2.1HG0025060.1	HvCML2	==	-	Os-transcript:Os05t0223000-01
Hv-HORVU.MOREX.r2.1HG0046990.1	HvCML4	==	OsCML15	Os-transcript:Os05t0380900-01
Hv-HORVU.MOREX.r2.1HG0046990.1	HvCML4	==	OsCML10	Os-transcript:Os01t0949500-01
Hv-HORVU.MOREX.r2.1HG0056080.1	HvCaM1	==	OsCaM1-1	Os-transcript:Os03t0319300-01
Hv-HORVU.MOREX.r2.1HG0056080.1	HvCaM1	==	OsCaM2	Os-transcript:Os05t0491100-01
Hv-HORVU.MOREX.r2.1HG0056090.1	HvCML5	==	OsCML9	Os-transcript:Os05t0491000-01
Hv-HORVU.MOREX.r2.1HG0075300.1	HvCML9	==	OsCML14	Os-transcript:Os05t0577500-01
Hv-HORVU.MOREX.r2.2HG0090830.1	HvCaM2	==	OsCaM1-1	Os-transcript:Os03t0319300-01
Hv-HORVU.MOREX.r2.2HG0090830.1	HvCaM2	==	OsCaM1-2	Os-transcript:Os07t0687200-02
Hv-HORVU.MOREX.r2.2HG0091700.1	HvCML12	==	OsCML27	Os-transcript:Os03t0331700-02
Hv-HORVU.MOREX.r2.2HG0091700.1	HvCML12	==	OsCML24	Os-transcript:Os07t0681400-01
Hv-HORVU.MOREX.r2.2HG0100710.1	HvCML13	==	-	Os-transcript:Os07t0631700-01
Hv-HORVU.MOREX.r2.2HG0102600.1	HvCML15	==	-	Os-transcript:Os03t0395200-00
Hv-HORVU.MOREX.r2.2HG0102600.1	HvCML15	==	-	Os-transcript:Os07t0619200-01
Hv-HORVU.MOREX.r2.2HG0102680.1	HvCML18	==	OsCML13	Os-transcript:Os07t0618800-01
Hv-HORVU.MOREX.r2.2HG0146960.1	HvCML20	==	OsCML22	Os-transcript:Os04t0492800-01
Hv-HORVU.MOREX.r2.2HG0152560.1	HvCML21	==	-	Os-transcript:Os04t0534300-01
Hv-HORVU.MOREX.r2.3HG0187650.1	HvCML25	==	OsCML16	Os-transcript:Os01t0135700-01
Hv-HORVU.MOREX.r2.3HG0212490.1	HvCaM3	==	OsCaM1-3	Os-transcript:Os01t0267900-01
Hv-HORVU.MOREX.r2.3HG0214120.1	HvCaM4	==	OsCaM3	Os-transcript:Os01t0279300-01
Hv-HORVU.MOREX.r2.3HG0221410.1	HvCML26	==	-	Os-transcript:Os01t0572700-01
Hv-HORVU.MOREX.r2.3HG0223920.1	HvCML27	==	OsCML12	Os-transcript:Os01t0604500-01
Hv-HORVU.MOREX.r2.3HG0242210.1	HvCML28	==	-	Os-transcript:Os01t0765600-01
Hv-HORVU.MOREX.r2.3HG0246380.1	HvCML30	==	OsCML1	Os-transcript:Os01t0810300-01
Hv-HORVU.MOREX.r2.3HG0246380.1	HvCML30	==	OsCaM2	Os-transcript:Os05t0491100-01
Hv-HORVU.MOREX.r2.3HG0266990.1	HvCML31	==	-	Os-transcript:Os01t0949300-01
Hv-HORVU.MOREX.r2.3HG0267050.1	HvCML32	==	OsCML10	Os-transcript:Os01t0949500-01
Hv-HORVU.MOREX.r2.4HG0297110.1	HvCML37	==	-	Os-transcript:Os11t0140600-01
Hv-HORVU.MOREX.r2.4HG0297110.1	HvCML37	==	-	Os-transcript:Os12t0137100-01
Hv-HORVU.MOREX.r2.4HG0315500.1	HvCML39	==	OsCML27	Os-transcript:Os03t0331700-02
Hv-HORVU.MOREX.r2.4HG0315500.1	HvCML39	==	OsCML24	Os-transcript:Os07t0681400-01
Hv-HORVU.MOREX.r2.4HG0316710.1	HvCaM5	==	OsCaM1-1	Os-transcript:Os03t0319300-01
Hv-HORVU.MOREX.r2.4HG0316710.1	HvCaM5	==	OsCaM1-2	Os-transcript:Os07t0687200-02
Hv-HORVU.MOREX.r2.4HG0317560.1	HvCML40	==	-	Os-transcript:Os03t0310800-01
Hv-HORVU.MOREX.r2.4HG0325840.1	HvCML41	==	-	Os-transcript:Os03t0250000-01
Hv-HORVU.MOREX.r2.5HG0359840.1	HvCML43	==	OsCML5	Os-transcript:Os12t0603800-00
Hv-HORVU.MOREX.r2.5HG0381760.1	HvCML46	==	-	Os-transcript:Os11t0141400-01
Hv-HORVU.MOREX.r2.5HG0381760.1	HvCML46	==	-	Os-transcript:Os12t0138050-00
Hv-HORVU.MOREX.r2.5HG0381860.1	HvCML47	==	-	Os-transcript:Os11t0140600-01
Hv-HORVU.MOREX.r2.5HG0381860.1	HvCML47	==	-	Os-transcript:Os12t0137100-01
Hv-HORVU.MOREX.r2.5HG0382630.1	HvCML48	==	OsCML2	Os-transcript:Os11t0134400-00
Hv-HORVU.MOREX.r2.5HG0382630.1	HvCML48	==	OsCML3	Os-transcript:Os12t0132300-02
Hv-HORVU.MOREX.r2.5HG0385590.1	HvCML49	==	OsCML25	Os-transcript:Os11t0105000-00
Hv-HORVU.MOREX.r2.5HG0385590.1	HvCML49	==	OsCML26	Os-transcript:Os12t0104900-00
Hv-HORVU.MOREX.r2.5HG0403070.1	HvCML52	==	-	Os-transcript:Os09t0458700-01
Hv-HORVU.MOREX.r2.5HG0403080.1	HvCML53	==	-	Os-transcript:Os09t0458800-00
Hv-HORVU.MOREX.r2.5HG0406420.1	HvCML55	==	-	Os-transcript:Os09t0482800-01
Hv-HORVU.MOREX.r2.5HG0423440.1	HvCML59	==	OsCML4	Os-transcript:Os03t0743500-02
Hv-HORVU.MOREX.r2.5HG0426500.1	HvCML60	==	-	Os-transcript:Os03t0769500-01
Hv-HORVU.MOREX.r2.5HG0436020.1	HvCML62	==	-	Os-transcript:Os03t0812400-01
Hv-HORVU.MOREX.r2.6HG0474900.1	HvCML63	==	-	Os-transcript:Os02t0198200-01
Hv-HORVU.MOREX.r2.6HG0474900.1	HvCML63	==	-	Os-transcript:Os06t0609600-02
Hv-HORVU.MOREX.r2.6HG0508160.1	HvCML65	==	OsCML20	Os-transcript:Os02t0733500-01
Hv-HORVU.MOREX.r2.6HG0519400.1	HvCML68	==	-	Os-transcript:Os02t0802400-01
Hv-HORVU.MOREX.r2.7HG0550710.1	HvCML71	==	-	Os-transcript:Os09t0458800-00
Hv-HORVU.MOREX.r2.7HG0581800.1	HvCML74	==	OsCML32	Os-transcript:Os08t0144100-01
Hv-HORVU.MOREX.r2.7HG0584210.1	HvCML75	==	OsCML7	Os-transcript:Os08t0117400-01
Hv-HORVU.MOREX.r2.7HG0597770.1	HvCML76	==	-	Os-transcript:Os06t0609600-02
Hv-HORVU.MOREX.r2.7HG0605630.1	HvCML77	==	OsCML29	Os-transcript:Os06t0691600-01
Brassica napus-Hordeum vulgare
Bn-BnaA04T0275800ZS	Bn-BnaA04T0275800ZS	==	HvCML20	Hv-HORVU.MOREX.r2.2HG0146960.1
Bn-BnaC04T0593200ZS	Bn-BnaC04T0593200ZS	==	HvCML20	Hv-HORVU.MOREX.r2.2HG0146960.1
Hordeum vulgare-Triticum aestivum
Hv-HORVU.MOREX.r2.1HG0075300.1	HvCML9	==	TaCML8-A	Ta-transcript:TraesCS1A02G416100.1
Hv-HORVU.MOREX.r2.1HG0077590.1	HvCML10	==	TaCML43-1-A	Ta-transcript:TraesCS1A02G435100.1
Hv-HORVU.MOREX.r2.1HG0041720.1	HvCML3	==	TaCML7-A	Ta-transcript:TraesCS1A02G193700.1
Hv-HORVU.MOREX.r2.1HG0015960.1	HvCML1	==	TaCML62-A	Ta-transcript:TraesCS1A02G109600.1
Hv-HORVU.MOREX.r2.1HG0056090.1	HvCML5	==	TaCML6-A	Ta-transcript:TraesCS1A02G308700.1
Hv-HORVU.MOREX.r2.1HG0046990.1	HvCML4	==	TaCML15-A	Ta-transcript:TraesCS1A02G238800.1
Hv-HORVU.MOREX.r2.1HG0071870.1	HvCML8	==	TaCML41-A	Ta-transcript:TraesCS1A02G394100.1
Hv-HORVU.MOREX.r2.1HG0071870.1	HvCML8	==	TaCML41-B	Ta-transcript:TraesCS1B02G422600.1
Hv-HORVU.MOREX.r2.1HG0075300.1	HvCML9	==	TaCML8-B	Ta-transcript:TraesCS1B02G446400.1
Hv-HORVU.MOREX.r2.1HG0077590.1	HvCML10	==	TaCML43-1-B	Ta-transcript:TraesCS1B02G470900.1
Hv-HORVU.MOREX.r2.1HG0015960.1	HvCML1	==	TaCML62-B	Ta-transcript:TraesCS1B02G109100.1
Hv-HORVU.MOREX.r2.1HG0041720.1	HvCML3	==	TaCML7-B	Ta-transcript:TraesCS1B02G208700.1
Hv-HORVU.MOREX.r2.1HG0056080.1	HvCaM1	==	TaCaM5.1-B	Ta-transcript:TraesCS1B02G319400.1
Hv-HORVU.MOREX.r2.1HG0056090.1	HvCML5	==	TaCML6-B	Ta-transcript:TraesCS1B02G319300.1
Hv-HORVU.MOREX.r2.1HG0046990.1	HvCML4	==	TaCML15-B	Ta-transcript:TraesCS1B02G250900.1
Hv-HORVU.MOREX.r2.1HG0071870.1	HvCML8	==	TaCML41-D	Ta-transcript:TraesCS1D02G402400.1
Hv-HORVU.MOREX.r2.1HG0077590.1	HvCML10	==	TaCML43-D	Ta-transcript:TraesCS1D02G444200.1
Hv-HORVU.MOREX.r2.1HG0015960.1	HvCML1	==	TaCML62-D	Ta-transcript:TraesCS1D02G091300.1
Hv-HORVU.MOREX.r2.1HG0041720.1	HvCML3	==	TaCML7-D	Ta-transcript:TraesCS1D02G197600.1
Hv-HORVU.MOREX.r2.1HG0046990.1	HvCML4	==	TaCML15-D	Ta-transcript:TraesCS1D02G239000.1
Hv-HORVU.MOREX.r2.1HG0056080.1	HvCaM1	==	TaCaM5-D	Ta-transcript:TraesCS1D02G308100.1
Hv-HORVU.MOREX.r2.1HG0056090.1	HvCML5	==	TaCML6-D	Ta-transcript:TraesCS1D02G308000.1
Hv-HORVU.MOREX.r2.2HG0090830.1	HvCaM2	==	TaCaM3-A	Ta-transcript:TraesCS2A02G098100.1
Hv-HORVU.MOREX.r2.2HG0091700.1	HvCML12	==	TaCML26-A	Ta-transcript:TraesCS2A02G103600.1
Hv-HORVU.MOREX.r2.2HG0100710.1	HvCML13	==	TaCML40-1-A	Ta-transcript:TraesCS2A02G156300.1
Hv-HORVU.MOREX.r2.2HG0100730.1	HvCML14	==	TaCML40-2-A	Ta-transcript:TraesCS2A02G156400.1
Hv-HORVU.MOREX.r2.2HG0102600.1	HvCML15	==	TaCML34-A	Ta-transcript:TraesCS2A02G166200.1
Hv-HORVU.MOREX.r2.2HG0102680.1	HvCML18	==	TaCML10-A	Ta-transcript:TraesCS2A02G166500.1
Hv-HORVU.MOREX.r2.2HG0157810.1	HvCML23	==	TaCML75-A	Ta-transcript:TraesCS2A02G420000.1
Hv-HORVU.MOREX.r2.2HG0146960.1	HvCML20	==	TaCML21-A	Ta-transcript:TraesCS2A02G349100.1
Hv-HORVU.MOREX.r2.2HG0152560.1	HvCML21	==	TaCML55-A	Ta-transcript:TraesCS2A02G368600.1
Hv-HORVU.MOREX.r2.2HG0146960.1	HvCML20	==	TaCML21-B	Ta-transcript:TraesCS2B02G367500.1
Hv-HORVU.MOREX.r2.2HG0091700.1	HvCML12	==	TaCML26-B	Ta-transcript:TraesCS2B02G120900.1
Hv-HORVU.MOREX.r2.2HG0100730.1	HvCML14	==	TaCML40-1-B	Ta-transcript:TraesCS2B02G181800.1
Hv-HORVU.MOREX.r2.2HG0102640.1	HvCML16	==	TaCML34-B	Ta-transcript:TraesCS2B02G192100.1
Hv-HORVU.MOREX.r2.2HG0102660.1	HvCML17	==	TaCML33-B	Ta-transcript:TraesCS2B02G192200.1
Hv-HORVU.MOREX.r2.2HG0102680.1	HvCML18	==	TaCML10-B	Ta-transcript:TraesCS2B02G192400.1
Hv-HORVU.MOREX.r2.2HG0157810.1	HvCML23	==	TaCML75-B	Ta-transcript:TraesCS2B02G439100.1
Hv-HORVU.MOREX.r2.2HG0152560.1	HvCML21	==	TaCML55-B	Ta-transcript:TraesCS2B02G385800.1
Hv-HORVU.MOREX.r2.2HG0146960.1	HvCML20	==	TaCML21-D	Ta-transcript:TraesCS2D02G347500.1
Hv-HORVU.MOREX.r2.2HG0157810.1	HvCML23	==	TaCML75-D	Ta-transcript:TraesCS2D02G417100.2
Hv-HORVU.MOREX.r2.2HG0160400.1	HvCML24	==	TaCML61-D	Ta-transcript:TraesCS2D02G435000.1
Hv-HORVU.MOREX.r2.2HG0100710.1	HvCML13	==	TaCML40-1-D	Ta-transcript:TraesCS2D02G162200.1
Hv-HORVU.MOREX.r2.2HG0102600.1	HvCML15	==	TaCML34-D	Ta-transcript:TraesCS2D02G173500.1
Hv-HORVU.MOREX.r2.2HG0102680.1	HvCML18	==	TaCML10-D	Ta-transcript:TraesCS2D02G173900.1
Hv-HORVU.MOREX.r2.2HG0090830.1	HvCaM2	==	TaCaM3-D	Ta-transcript:TraesCS2D02G097500.1
Hv-HORVU.MOREX.r2.2HG0091700.1	HvCML12	==	TaCML26-D	Ta-transcript:TraesCS2D02G103400.1
Hv-HORVU.MOREX.r2.2HG0152560.1	HvCML21	==	TaCML55-D	Ta-transcript:TraesCS2D02G365400.1
Hv-HORVU.MOREX.r2.2HG0090830.1	HvCaM2	==	TaCaM4-B	Ta-transcript:TraesCS4B02G178200.1
Hv-HORVU.MOREX.r2.3HG0246380.1	HvCML30	==	TaCaM5.1-B	Ta-transcript:TraesCS1B02G319400.1
Hv-HORVU.MOREX.r2.3HG0246380.1	HvCML30	==	TaCaM5-D	Ta-transcript:TraesCS1D02G308100.1
Hv-HORVU.MOREX.r2.3HG0268910.1	HvCML36	==	TaCML44-1-A	Ta-transcript:TraesCS3A02G492700.1
Hv-HORVU.MOREX.r2.3HG0246380.1	HvCML30	==	TaCaM6-A	Ta-transcript:TraesCS3A02G335000.1
Hv-HORVU.MOREX.r2.3HG0221410.1	HvCML26	==	TaCML37.2-A	Ta-transcript:TraesCS3A02G205700.2
Hv-HORVU.MOREX.r2.3HG0223920.1	HvCML27	==	TaCML9-A	Ta-transcript:TraesCS3A02G216300.1
Hv-HORVU.MOREX.r2.3HG0187650.1	HvCML25	==	TaCML17-A	Ta-transcript:TraesCS3A02G038300.1
Hv-HORVU.MOREX.r2.3HG0242210.1	HvCML28	==	TaCML52-A	Ta-transcript:TraesCS3A02G300500.1
Hv-HORVU.MOREX.r2.3HG0242550.1	HvCML29	==	TaCML45-A	Ta-transcript:TraesCS3A02G298100.1
Hv-HORVU.MOREX.r2.3HG0266990.1	HvCML31	==	TaCML29-A	Ta-transcript:TraesCS3A02G488700.1
Hv-HORVU.MOREX.r2.3HG0267050.1	HvCML32	==	TaCML14-A	Ta-transcript:TraesCS3A02G488400.1
Hv-HORVU.MOREX.r2.3HG0242210.1	HvCML28	==	TaCML52-B	Ta-transcript:TraesCS3B02G336000.1
Hv-HORVU.MOREX.r2.3HG0242550.1	HvCML29	==	TaCML45-1-B	Ta-transcript:TraesCS3B02G338400.1
Hv-HORVU.MOREX.r2.3HG0246380.1	HvCML30	==	TaCaM6.1-B	Ta-transcript:TraesCS3B02G365900.1
Hv-HORVU.MOREX.r2.3HG0267050.1	HvCML32	==	TaCML14-2-B	Ta-transcript:TraesCS3B02G538300.1
Hv-HORVU.MOREX.r2.3HG0268840.1	HvCML33	==	TaCML46-1-B	Ta-transcript:TraesCS3B02G552700.1
Hv-HORVU.MOREX.r2.3HG0268900.1	HvCML35	==	TaCML46-2-B	Ta-transcript:TraesCS3B02G553500.1
Hv-HORVU.MOREX.r2.3HG0268910.1	HvCML36	==	TaCML44-2-B	Ta-transcript:TraesCS3B02G554100.1
Hv-HORVU.MOREX.r2.3HG0223920.1	HvCML27	==	TaCML9-B	Ta-transcript:TraesCS3B02G246100.1
Hv-HORVU.MOREX.r2.3HG0187650.1	HvCML25	==	TaCML17-B	Ta-transcript:TraesCS3B02G045500.1
Hv-HORVU.MOREX.r2.3HG0221410.1	HvCML26	==	TaCML37-B	Ta-transcript:TraesCS3B02G237600.1
Hv-HORVU.MOREX.r2.3HG0266990.1	HvCML31	==	TaCML29-B	Ta-transcript:TraesCS3B02G536600.1
Hv-HORVU.MOREX.r2.3HG0267050.1	HvCML32	==	TaCML14-1-B	Ta-transcript:TraesCS3B02G536200.1
Hv-HORVU.MOREX.r2.3HG0212490.1	HvCaM3	==	TaCaM1-D	Ta-transcript:TraesCS3D02G188600.1
Hv-HORVU.MOREX.r2.3HG0266990.1	HvCML31	==	TaCML29-D	Ta-transcript:TraesCS3D02G484600.1
Hv-HORVU.MOREX.r2.3HG0267050.1	HvCML32	==	TaCML14-2-D	Ta-transcript:TraesCS3D02G484900.1
Hv-HORVU.MOREX.r2.3HG0268910.1	HvCML36	==	TaCML44-1-D	Ta-transcript:TraesCS3D02G500200.1
Hv-HORVU.MOREX.r2.3HG0242210.1	HvCML28	==	TaCML52-D	Ta-transcript:TraesCS3D02G301300.1
Hv-HORVU.MOREX.r2.3HG0246380.1	HvCML30	==	TaCaM6-D	Ta-transcript:TraesCS3D02G328300.1
Hv-HORVU.MOREX.r2.3HG0221410.1	HvCML26	==	TaCML37.1-D	Ta-transcript:TraesCS3D02G209900.1
Hv-HORVU.MOREX.r2.3HG0223920.1	HvCML27	==	TaCML9-D	Ta-transcript:TraesCS3D02G217900.1
Hv-HORVU.MOREX.r2.3HG0268840.1	HvCML33	==	TaCML46-4-D	Ta-transcript:TraesCS3D02G500000.1
Hv-HORVU.MOREX.r2.3HG0187650.1	HvCML25	==	TaCML17-1-D	Ta-transcript:TraesCS3D02G041400.1
Hv-HORVU.MOREX.r2.4HG0315500.1	HvCML39	==	TaCML26-A	Ta-transcript:TraesCS2A02G103600.1
Hv-HORVU.MOREX.r2.4HG0316710.1	HvCaM5	==	TaCaM3-A	Ta-transcript:TraesCS2A02G098100.1
Hv-HORVU.MOREX.r2.4HG0315500.1	HvCML39	==	TaCML26-D	Ta-transcript:TraesCS2D02G103400.1
Hv-HORVU.MOREX.r2.4HG0297110.1	HvCML37	==	TaCML79-A	Ta-transcript:TraesCS4A02G186100.1
Hv-HORVU.MOREX.r2.4HG0317560.1	HvCML40	==	TaCML19-A	Ta-transcript:TraesCS4A02G123100.1
Hv-HORVU.MOREX.r2.4HG0325840.1	HvCML41	==	TaCML76.2-A	Ta-transcript:TraesCS4A02G080600.2
Hv-HORVU.MOREX.r2.4HG0315500.1	HvCML39	==	TaCML25-A	Ta-transcript:TraesCS4A02G132300.1
Hv-HORVU.MOREX.r2.4HG0315500.1	HvCML39	==	TaCML25-B	Ta-transcript:TraesCS4B02G172400.1
Hv-HORVU.MOREX.r2.4HG0316710.1	HvCaM5	==	TaCaM4-B	Ta-transcript:TraesCS4B02G178200.1
Hv-HORVU.MOREX.r2.4HG0325840.1	HvCML41	==	TaCML76.2-B	Ta-transcript:TraesCS4B02G223400.2
Hv-HORVU.MOREX.r2.4HG0297400.1	HvCML38	==	TaCML4-B	Ta-transcript:TraesCS4B02G131100.1
Hv-HORVU.MOREX.r2.4HG0341420.1	HvCML42	==	TaCML77.2-B	Ta-transcript:TraesCS4B02G326100.2
Hv-HORVU.MOREX.r2.4HG0297110.1	HvCML37	==	TaCML79-B	Ta-transcript:TraesCS4B02G132800.1
Hv-HORVU.MOREX.r2.4HG0317560.1	HvCML40	==	TaCML19-B	Ta-transcript:TraesCS4B02G182900.1
Hv-HORVU.MOREX.r2.4HG0315500.1	HvCML39	==	TaCML25-D	Ta-transcript:TraesCS4D02G174400.1
Hv-HORVU.MOREX.r2.4HG0317560.1	HvCML40	==	TaCML19-D	Ta-transcript:TraesCS4D02G182800.1
Hv-HORVU.MOREX.r2.4HG0325840.1	HvCML41	==	TaCML76-D	Ta-transcript:TraesCS4D02G223700.1
Hv-HORVU.MOREX.r2.4HG0341420.1	HvCML42	==	TaCML77-D	Ta-transcript:TraesCS4D02G323000.1
Hv-HORVU.MOREX.r2.4HG0297110.1	HvCML37	==	TaCML79-D	Ta-transcript:TraesCS4D02G127600.1
Hv-HORVU.MOREX.r2.4HG0297400.1	HvCML38	==	TaCML4-D	Ta-transcript:TraesCS4D02G126100.1
Hv-HORVU.MOREX.r2.4HG0341420.1	HvCML42	==	TaCML77-A	Ta-transcript:TraesCS5A02G498300.1
Hv-HORVU.MOREX.r2.4HG0297110.1	HvCML37	==	TaCML78-B	Ta-transcript:TraesCS5B02G135100.1
Hv-HORVU.MOREX.r2.5HG0401310.1	HvCML50	==	TaCML39-A	Ta-transcript:TraesCS5A02G229000.1
Hv-HORVU.MOREX.r2.5HG0403070.1	HvCML52	==	TaCML18-A	Ta-transcript:TraesCS5A02G238900.1
Hv-HORVU.MOREX.r2.5HG0403080.1	HvCML53	==	TaCML36-A	Ta-transcript:TraesCS5A02G239000.1
Hv-HORVU.MOREX.r2.5HG0406420.1	HvCML55	==	TaCML73-1-A	Ta-transcript:TraesCS5A02G262100.1
Hv-HORVU.MOREX.r2.5HG0407200.1	HvCML57	==	TaCML69-A	Ta-transcript:TraesCS5A02G269000.1
Hv-HORVU.MOREX.r2.5HG0417090.1	HvCML58	==	TaCML28-A	Ta-transcript:TraesCS5A02G343000.1
Hv-HORVU.MOREX.r2.5HG0423440.1	HvCML59	==	TaCML1.2-A	Ta-transcript:TraesCS5A02G382800.2
Hv-HORVU.MOREX.r2.5HG0426500.1	HvCML60	==	TaCML54-A	Ta-transcript:TraesCS5A02G404700.1
Hv-HORVU.MOREX.r2.5HG0434020.1	HvCML61	==	TaCML74-A	Ta-transcript:TraesCS5A02G453900.1
Hv-HORVU.MOREX.r2.5HG0436020.1	HvCML62	==	TaCML42-A	Ta-transcript:TraesCS5A02G467800.1
Hv-HORVU.MOREX.r2.5HG0385590.1	HvCML49	==	TaCML48-A	Ta-transcript:TraesCS5A02G153400.1
Hv-HORVU.MOREX.r2.5HG0359840.1	HvCML43	==	TaCML2-1-A	Ta-transcript:TraesCS5A02G057100.1
Hv-HORVU.MOREX.r2.5HG0381860.1	HvCML47	==	TaCML78-A	Ta-transcript:TraesCS5A02G136100.1
Hv-HORVU.MOREX.r2.5HG0382630.1	HvCML48	==	TaCML3-A	Ta-transcript:TraesCS5A02G139700.1
Hv-HORVU.MOREX.r2.5HG0401310.1	HvCML50	==	TaCML39-B	Ta-transcript:TraesCS5B02G227700.1
Hv-HORVU.MOREX.r2.5HG0403070.1	HvCML52	==	TaCML18-B	Ta-transcript:TraesCS5B02G237500.1
Hv-HORVU.MOREX.r2.5HG0403080.1	HvCML53	==	TaCML36-B	Ta-transcript:TraesCS5B02G237600.1
Hv-HORVU.MOREX.r2.5HG0406420.1	HvCML55	==	TaCML73-1-B	Ta-transcript:TraesCS5B02G260200.1
Hv-HORVU.MOREX.r2.5HG0407200.1	HvCML57	==	TaCML69-B	Ta-transcript:TraesCS5B02G269200.1
Hv-HORVU.MOREX.r2.5HG0417090.1	HvCML58	==	TaCML28-B	Ta-transcript:TraesCS5B02G342800.1
Hv-HORVU.MOREX.r2.5HG0423440.1	HvCML59	==	TaCML1-B	Ta-transcript:TraesCS5B02G387200.1
Hv-HORVU.MOREX.r2.5HG0426500.1	HvCML60	==	TaCML54-B	Ta-transcript:TraesCS5B02G409600.1
Hv-HORVU.MOREX.r2.5HG0434020.1	HvCML61	==	TaCML74-B	Ta-transcript:TraesCS5B02G462600.1
Hv-HORVU.MOREX.r2.5HG0436020.1	HvCML62	==	TaCML42-B	Ta-transcript:TraesCS5B02G480300.1
Hv-HORVU.MOREX.r2.5HG0381760.1	HvCML46	==	TaCML30-B	Ta-transcript:TraesCS5B02G134200.1
Hv-HORVU.MOREX.r2.5HG0381860.1	HvCML47	==	TaCML78-B	Ta-transcript:TraesCS5B02G135100.1
Hv-HORVU.MOREX.r2.5HG0359840.1	HvCML43	==	TaCML2-B	Ta-transcript:TraesCS5B02G059900.1
Hv-HORVU.MOREX.r2.5HG0382630.1	HvCML48	==	TaCML3-B	Ta-transcript:TraesCS5B02G137100.1
Hv-HORVU.MOREX.r2.5HG0417090.1	HvCML58	==	TaCML28-D	Ta-transcript:TraesCS5D02G348900.1
Hv-HORVU.MOREX.r2.5HG0423440.1	HvCML59	==	TaCML1-D	Ta-transcript:TraesCS5D02G392200.1
Hv-HORVU.MOREX.r2.5HG0426500.1	HvCML60	==	TaCML54-D	Ta-transcript:TraesCS5D02G414800.1
Hv-HORVU.MOREX.r2.5HG0436020.1	HvCML62	==	TaCML42-D	Ta-transcript:TraesCS5D02G481000.1
Hv-HORVU.MOREX.r2.5HG0403070.1	HvCML52	==	TaCML18-D	Ta-transcript:TraesCS5D02G246000.1
Hv-HORVU.MOREX.r2.5HG0403080.1	HvCML53	==	TaCML36-D	Ta-transcript:TraesCS5D02G246100.1
Hv-HORVU.MOREX.r2.5HG0403090.1	HvCML54	==	TaCML35-D	Ta-transcript:TraesCS5D02G246200.1
Hv-HORVU.MOREX.r2.5HG0406420.1	HvCML55	==	TaCML73-1-D	Ta-transcript:TraesCS5D02G269400.1
Hv-HORVU.MOREX.r2.5HG0406440.1	HvCML56	==	TaCML73-3-D	Ta-transcript:TraesCS5D02G270000.1
Hv-HORVU.MOREX.r2.5HG0385590.1	HvCML49	==	TaCML48-D	Ta-transcript:TraesCS5D02G158700.1
Hv-HORVU.MOREX.r2.5HG0359840.1	HvCML43	==	TaCML2-1-D	Ta-transcript:TraesCS5D02G068000.1
Hv-HORVU.MOREX.r2.5HG0381760.1	HvCML46	==	TaCML30-D	Ta-transcript:TraesCS5D02G141900.1
Hv-HORVU.MOREX.r2.5HG0381860.1	HvCML47	==	TaCML78-D	Ta-transcript:TraesCS5D02G142800.1
Hv-HORVU.MOREX.r2.5HG0382630.1	HvCML48	==	TaCML3-D	Ta-transcript:TraesCS5D02G153400.1
Hv-HORVU.MOREX.r2.5HG0401310.1	HvCML50	==	TaCML39-D	Ta-transcript:TraesCS5D02G238700.1
Hv-HORVU.MOREX.r2.6HG0512400.1	HvCML67	==	TaCML31-A	Ta-transcript:TraesCS6A02G321100.1
Hv-HORVU.MOREX.r2.6HG0519400.1	HvCML68	==	TaCML70-A	Ta-transcript:TraesCS6A02G368000.1
Hv-HORVU.MOREX.r2.6HG0508160.1	HvCML65	==	TaCML13-A	Ta-transcript:TraesCS6A02G295500.1
Hv-HORVU.MOREX.r2.6HG0474900.1	HvCML63	==	TaCML63-A	Ta-transcript:TraesCS6A02G160600.1
Hv-HORVU.MOREX.r2.6HG0481250.1	HvCML64	==	TaCML38.2-A	Ta-transcript:TraesCS6A02G187100.2
Hv-HORVU.MOREX.r2.6HG0512400.1	HvCML67	==	TaCML31-B	Ta-transcript:TraesCS6B02G351800.1
Hv-HORVU.MOREX.r2.6HG0519400.1	HvCML68	==	TaCML70-B	Ta-transcript:TraesCS6B02G403400.1
Hv-HORVU.MOREX.r2.6HG0474900.1	HvCML63	==	TaCML63-B	Ta-transcript:TraesCS6B02G190700.1
Hv-HORVU.MOREX.r2.6HG0508160.1	HvCML65	==	TaCML13-B	Ta-transcript:TraesCS6B02G325600.1
Hv-HORVU.MOREX.r2.6HG0481250.1	HvCML64	==	TaCML38.1-B	Ta-transcript:TraesCS6B02G217400.1
Hv-HORVU.MOREX.r2.6HG0512400.1	HvCML67	==	TaCML31-D	Ta-transcript:TraesCS6D02G300800.1
Hv-HORVU.MOREX.r2.6HG0519400.1	HvCML68	==	TaCML70-D	Ta-transcript:TraesCS6D02G350800.1
Hv-HORVU.MOREX.r2.6HG0474900.1	HvCML63	==	TaCML63-D	Ta-transcript:TraesCS6D02G152100.1
Hv-HORVU.MOREX.r2.6HG0508160.1	HvCML65	==	TaCML13-D	Ta-transcript:TraesCS6D02G276100.1
Hv-HORVU.MOREX.r2.7HG0532820.1	HvCML69	==	TaCML22-A	Ta-transcript:TraesCS4A02G436700.1
Hv-HORVU.MOREX.r2.7HG0544910.1	HvCML70	==	TaCML80-A	Ta-transcript:TraesCS7A02G134000.1
Hv-HORVU.MOREX.r2.7HG0550710.1	HvCML71	==	TaCML32-1-A	Ta-transcript:TraesCS7A02G172000.1
Hv-HORVU.MOREX.r2.7HG0597770.1	HvCML76	==	TaCML64-A	Ta-transcript:TraesCS7A02G382000.1
Hv-HORVU.MOREX.r2.7HG0605630.1	HvCML77	==	TaCML57-A	Ta-transcript:TraesCS7A02G435500.1
Hv-HORVU.MOREX.r2.7HG0617740.1	HvCML79	==	TaCML51-1-A	Ta-transcript:TraesCS7A02G516700.1
Hv-HORVU.MOREX.r2.7HG0581800.1	HvCML74	==	TaCML27-A	Ta-transcript:TraesCS7A02G306000.1
Hv-HORVU.MOREX.r2.7HG0584210.1	HvCML75	==	TaCML5-A	Ta-transcript:TraesCS7A02G316100.1
Hv-HORVU.MOREX.r2.7HG0532820.1	HvCML69	==	TaCML23-A	Ta-transcript:TraesCS7A02G050500.1
Hv-HORVU.MOREX.r2.7HG0581800.1	HvCML74	==	TaCML27-B	Ta-transcript:TraesCS7B02G206200.1
Hv-HORVU.MOREX.r2.7HG0584210.1	HvCML75	==	TaCML5-B	Ta-transcript:TraesCS7B02G217200.1
Hv-HORVU.MOREX.r2.7HG0597770.1	HvCML76	==	TaCML64-B	Ta-transcript:TraesCS7B02G284500.1
Hv-HORVU.MOREX.r2.7HG0605630.1	HvCML77	==	TaCML57-B	Ta-transcript:TraesCS7B02G335200.1
Hv-HORVU.MOREX.r2.7HG0544910.1	HvCML70	==	TaCML80-B	Ta-transcript:TraesCS7B02G035100.1
Hv-HORVU.MOREX.r2.7HG0550710.1	HvCML71	==	TaCML32-1-B	Ta-transcript:TraesCS7B02G076800.1
Hv-HORVU.MOREX.r2.7HG0615610.1	HvCML78	==	TaCML11-B	Ta-transcript:TraesCS7B02G412100.1
Hv-HORVU.MOREX.r2.7HG0617740.1	HvCML79	==	TaCML51-1-B	Ta-transcript:TraesCS7B02G433000.1
Hv-HORVU.MOREX.r2.7HG0572780.1	HvCML73	==	TaCML12-B	Ta-transcript:TraesCS7B02G179800.1
Hv-HORVU.MOREX.r2.7HG0581800.1	HvCML74	==	TaCML27-D	Ta-transcript:TraesCS7D02G302700.1
Hv-HORVU.MOREX.r2.7HG0584210.1	HvCML75	==	TaCML5-D	Ta-transcript:TraesCS7D02G313100.1
Hv-HORVU.MOREX.r2.7HG0597770.1	HvCML76	==	TaCML64-D	Ta-transcript:TraesCS7D02G378500.1
Hv-HORVU.MOREX.r2.7HG0605630.1	HvCML77	==	TaCML57-D	Ta-transcript:TraesCS7D02G426200.1
Hv-HORVU.MOREX.r2.7HG0615610.1	HvCML78	==	TaCML11-D	Ta-transcript:TraesCS7D02G492100.1
Hv-HORVU.MOREX.r2.7HG0617740.1	HvCML79	==	TaCML51-2-D	Ta-transcript:TraesCS7D02G507000.1
Hv-HORVU.MOREX.r2.7HG0544910.1	HvCML70	==	TaCML80-D	Ta-transcript:TraesCS7D02G133400.1
Hv-HORVU.MOREX.r2.7HG0550710.1	HvCML71	==	TaCML32-2-D	Ta-transcript:TraesCS7D02G172700.1
Hv-HORVU.MOREX.r2.7HG0532820.1	HvCML69	==	TaCML23-D	Ta-transcript:TraesCS7D02G045800.1
Hv-HORVU.MOREX.r2.7HG0572780.1	HvCML73	==	TaCML12-D	Ta-transcript:TraesCS7D02G280000.1
