# Supplementary material for: Calmodulin and calmodulin-like gene family in barley: Identification, characterization and expression analyses
Source: Front Plant Sci. 2022 Aug 19;13:964888. doi: 10.3389/fpls.2022.964888 (PMC9439640; doi:10.3389/fpls.2022.964888)
Supplement: Supplementary file 6 [file Table_6.xlsx]

## Sheet: Sheet1
Nucleotide sequence identity of HvCaMs/CMLs between Morex and other genotypes
Gene name	query	Akashinriki	identity (%)	B1K-04-12	identity (%)	Barke	identity (%)	De novo_Barke	identity (%)	Golden promise	identity (%)	Hockett	identity (%)	HOR_3081	identity (%)	HOR_3365	identity (%)	HOR_7552	identity (%)	HOR_7552	identity (%)	HOR_9043	identity (%)	HOR_10350	identity (%)	De novo HOR_10350	identity (%)	HOR_13821	identity (%)	HOR_13942	identity (%)	HOR_21599	identity (%)	Igri	identity (%)	De novo Morex	identity (%)	OUN333	identity (%)	RGT_Planet	identity (%)	ZDM01467	identity (%)	ZDM02064	identity (%)
HvCaM1	HORVU.MOREX.r2.1HG0056080.1	Horvu_AKASHIN_1H01G415100.1	99.556	Horvu_FT11_1H01G424500.1	99.734	Horvu_BARKE_1H01G430600.1	99.734	HORVU.BARKE.r1.1HG0045020.1	99.734	Horvu_GOLDEN_1H01G370800.1	99.556	Horvu_HOCKETT_1H01G402000.1	99.556	Horvu_3081_1H01G420500.1	99.556	Horvu_HHOR_1H01G412500.1	99.556	Horvu_7552_1H01G418100.1	99.734	Horvu_8148_1H01G415000.1	99.556	Horvu_9043_1H01G415500.1	99.556	Horvu_10350_1H01G424800.1	99.734	HORVU.HOR_10350.r1.1HG0044560.1	99.708	Horvu_13821_1H01G413300.1	99.556	Horvu_13942_1H01G411100.1	99.556	Horvu_21599_1H01G410600.1	99.556	Horvu_IGRI_1H01G414600.1	99.556	HORVU.MOREX.r2.1HG0056080.1	100	Horvu_OUN333_1H01G413500.1	99.556	Horvu_PLANET_1H01G421200.1	99.556	Horvu_HUANG_1H01G401900.1	97.778	Horvu_CHIBA_1H01G402600.1	99.734
HvCaM2	HORVU.MOREX.r2.2HG0090830.1	Horvu_AKASHIN_2H01G100900.1	100	Horvu_FT11_2H01G102500.1	100	Horvu_BARKE_2H01G108400.1	100	HORVU.BARKE.r1.2HG0073960.1	100	Horvu_GOLDEN_2H01G084600.1	100	Horvu_HOCKETT_Un01G294100.1	100	Horvu_3081_2H01G103300.1	100	Horvu_HHOR_2H01G098000.1	99.778	Horvu_7552_2H01G101600.1	99.778	Horvu_8148_2H01G105100.1	100	Horvu_9043_2H01G104000.1	100	Horvu_10350_2H01G105700.1	100	HORVU.HOR_10350.r1.2HG0073510.1	100	Horvu_13821_2H01G103200.1	100	Horvu_13942_2H01G100200.1	100	Horvu_21599_2H01G102600.1	99.778	Horvu_IGRI_2H01G102000.1	100	HORVU.MOREX.r2.2HG0090830.1	100	Horvu_OUN333_2H01G099900.1	99.778	Horvu_PLANET_2H01G103400.1	100	Horvu_HUANG_2H01G093000.1	98.082	Horvu_CHIBA_2H01G098400.1	100
HvCaM3	HORVU.MOREX.r2.3HG0212490.1	Horvu_AKASHIN_3H01G241100.1	100	Horvu_FT11_3H01G249500.1	100	Horvu_BARKE_3H01G243500.1	100	HORVU.BARKE.r1.3HG0173400.1	100	Horvu_GOLDEN_3H01G224600.1	100	Horvu_HOCKETT_3H01G232000.1	100	Horvu_3081_3H01G235600.1	100	Horvu_HHOR_3H01G238600.1	100	Horvu_7552_3H01G243200.1	100	Horvu_8148_3H01G243200.1	100	Horvu_9043_3H01G235900.1	100	Horvu_10350_3H01G240700.1	100	HORVU.HOR_10350.r1.3HG0170790.1	100	Horvu_13821_3H01G239900.1	100	Horvu_13942_3H01G239300.1	100	Horvu_21599_3H01G244300.1	100	Horvu_IGRI_3H01G235500.1	100	HORVU.MOREX.r2.3HG0212490.1	100	Horvu_OUN333_3H01G238800.1	100	Horvu_PLANET_3H01G244900.1	100	Horvu_HUANG_3H01G232600.1	100	Horvu_CHIBA_3H01G237200.1	100
HvCaM4	HORVU.MOREX.r2.3HG0214120.1	Horvu_AKASHIN_3H01G251600.1	100	Horvu_FT11_3H01G259700.1	100	Horvu_BARKE_3H01G254000.1	100	HORVU.BARKE.r1.3HG0174830.1	100	Horvu_GOLDEN_3H01G234400.1	100	Horvu_HOCKETT_3H01G242500.1	100	Horvu_3081_3H01G246700.1	100	Horvu_HHOR_3H01G248700.1	100	Horvu_7552_3H01G253200.1	100	Horvu_8148_3H01G253600.1	100	Horvu_9043_3H01G245800.1	100	Horvu_10350_3H01G250900.1	100	HORVU.HOR_10350.r1.3HG0172170.1	100	Horvu_13821_3H01G249800.1	100	Horvu_13942_3H01G249600.1	100	Horvu_21599_3H01G254200.1	100	Horvu_IGRI_3H01G246000.1	100	HORVU.MOREX.r2.3HG0214120.1	100	Horvu_OUN333_3H01G249200.1	100	Horvu_PLANET_3H01G255400.1	100	Horvu_HUANG_3H01G243100.1	100	Horvu_CHIBA_3H01G247600.1	100
HvCaM5	HORVU.MOREX.r2.4HG0316710.1	Horvu_AKASHIN_4H01G267000.1	100	Horvu_FT11_4H01G276900.1	100	Horvu_BARKE_4H01G271500.1	100	HORVU.BARKE.r1.4HG0255290.1	100	Horvu_GOLDEN_4H01G251200.1	100	Horvu_HOCKETT_4H01G257400.1	100	Horvu_3081_4H01G267800.1	100	Horvu_HHOR_4H01G273100.1	99.777	Horvu_7552_4H01G266700.1	99.777	Horvu_8148_4H01G270500.1	100	Horvu_9043_4H01G267500.1	100	Horvu_10350_4H01G272600.1	99.778	HORVU.HOR_10350.r1.4HG0253280.1	99.778	Horvu_13821_4H01G270500.1	100	Horvu_13942_4H01G273100.1	99.777	Horvu_21599_4H01G271400.1	100	Horvu_IGRI_4H01G270000.1	100	HORVU.MOREX.r2.4HG0316710.1	100	Horvu_OUN333_4H01G271800.1	99.777	Horvu_PLANET_4H01G268100.1	100	Horvu_HUANG_4H01G260300.1	99.777	Horvu_CHIBA_4H01G266300.1	100
HvCML1	HORVU.MOREX.r2.1HG0015960.1	Horvu_AKASHIN_1H01G117800.1	98.84	Horvu_FT11_1H01G126800.1	99.156	Horvu_BARKE_1H01G127400.1	98.525	HORVU.BARKE.r1.1HG0012660.1	98.525	Horvu_GOLDEN_1H01G094300.1	98.525	Horvu_HOCKETT_1H01G114000.1	98.525	Horvu_3081_1H01G117300.1	98.419	Horvu_HHOR_1H01G122200.1	98.525	Horvu_7552_1H01G122100.1	98.419	Horvu_8148_1H01G119100.1	98.525	Horvu_9043_1H01G118900.1	98.525	Horvu_10350_1H01G123400.1	98.525	HORVU.HOR_10350.r1.1HG0012720.1	98.525	Horvu_13821_1H01G118700.1	100	Horvu_13942_1H01G117400.1	100	Horvu_21599_1H01G116700.1	98.525	Horvu_IGRI_1H01G117500.1	98.419	HORVU.MOREX.r2.1HG0015960.1	100	Horvu_OUN333_1H01G119700.1	98.525	Horvu_PLANET_1H01G121300.1	98.525	Horvu_HUANG_1H01G112400.1	98.525	Horvu_CHIBA_1H01G106900.1	98.525
HvCML2	HORVU.MOREX.r2.1HG0025060.1	Horvu_AKASHIN_1H01G189000.1	100	Horvu_FT11_1H01G199000.1	99.854	Horvu_BARKE_1H01G205600.1	100	HORVU.BARKE.r1.1HG0020290.1	100	Horvu_GOLDEN_1H01G158100.1	100	Horvu_HOCKETT_1H01G181900.1	100	Horvu_3081_1H01G193800.1	100	Horvu_HHOR_1H01G190800.1	99.854	Horvu_7552_1H01G194000.1	100	Horvu_8148_1H01G189200.1	100	Horvu_9043_1H01G189300.1	99.854	Horvu_10350_1H01G200300.1	100	HORVU.HOR_10350.r1.1HG0020250.1	100	Horvu_13821_1H01G187800.1	100	Horvu_13942_1H01G186000.1	100	Horvu_21599_1H01G186400.1	99.854	Horvu_IGRI_1H01G192800.1	100	HORVU.MOREX.r2.1HG0025060.1	100	Horvu_OUN333_1H01G187700.1	100	Horvu_PLANET_1H01G198200.1	100	Horvu_HUANG_1H01G178100.1	100	Horvu_CHIBA_1H01G179300.1	100
HvCML3	HORVU.MOREX.r2.1HG0041720.1	Horvu_AKASHIN_1H01G304000.1	100	Horvu_FT11_1H01G315000.1	99.827	Horvu_BARKE_1H01G321000.1	99.482	HORVU.BARKE.r1.1HG0033200.1	99.482	Horvu_GOLDEN_1H01G266900.1	100	Horvu_HOCKETT_1H01G293000.1	99.482	Horvu_3081_1H01G309300.1	100	Horvu_HHOR_1H01G304100.1	100	Horvu_7552_1H01G308500.1	99.482	Horvu_8148_1H01G304700.1	99.482	Horvu_9043_1H01G305600.1	100	Horvu_10350_1H01G313300.1	100	HORVU.HOR_10350.r1.1HG0033210.1	100	Horvu_13821_1H01G302900.1	100	Horvu_13942_1H01G299300.1	100	Horvu_21599_1H01G300900.1	100	Horvu_IGRI_1H01G306200.1	100	HORVU.MOREX.r2.1HG0041720.1	100	Horvu_OUN333_1H01G302500.1	100	Horvu_PLANET_1H01G312100.1	99.482	Horvu_HUANG_1H01G291600.1	100	Horvu_CHIBA_1H01G291500.1	100
HvCML4	HORVU.MOREX.r2.1HG0046990.1	Horvu_AKASHIN_1H01G345500.1	100	Horvu_FT11_1H01G356700.1	99.298	Horvu_BARKE_1H01G361500.1	99.649	HORVU.BARKE.r1.1HG0037660.1	99.649	Horvu_GOLDEN_1H01G306400.1	99.825	Horvu_HOCKETT_1H01G333600.1	99.825	Horvu_3081_1H01G350400.1	99.825	Horvu_HHOR_1H01G344300.1	100	Horvu_7552_1H01G349100.1	100	Horvu_8148_1H01G346100.1	99.649	Horvu_9043_1H01G346300.1	100	Horvu_10350_1H01G354300.1	100	HORVU.HOR_10350.r1.1HG0037430.1	100	Horvu_13821_1H01G344300.1	99.649	Horvu_13942_1H01G341200.1	100	Horvu_21599_1H01G342000.1	99.649	Horvu_IGRI_1H01G344800.1	99.649	HORVU.MOREX.r2.1HG0046990.1	100	Horvu_OUN333_1H01G344600.1	100	Horvu_PLANET_1H01G352200.1	99.649	Horvu_HUANG_1H01G332900.1	100	Horvu_CHIBA_1H01G332600.1	100
HvCML5	HORVU.MOREX.r2.1HG0056090.1	Horvu_AKASHIN_1H01G415200.1	99.561	Horvu_FT11_1H01G424600.1	99.342	Horvu_BARKE_1H01G430700.1	99.342	HORVU.BARKE.r1.1HG0045030.1	99.342	Horvu_GOLDEN_1H01G370900.1	99.342	Horvu_HOCKETT_1H01G402100.1	99.342	Horvu_3081_1H01G420600.1	99.342	Horvu_HHOR_1H01G412600.1	99.342	Horvu_7552_1H01G418200.1	99.342	Horvu_8148_1H01G415100.1	99.342	Horvu_9043_1H01G415600.1	99.342	Horvu_10350_1H01G424900.1	99.342	HORVU.HOR_10350.r1.1HG0044570.1	99.342	Horvu_13821_1H01G413400.1	99.342	Horvu_13942_1H01G411200.1	100	Horvu_21599_1H01G410700.1	99.342	Horvu_IGRI_1H01G414700.1	99.342	HORVU.MOREX.r2.1HG0056090.1	100	Horvu_OUN333_1H01G413600.1	99.342	Horvu_PLANET_1H01G421300.1	99.342	Horvu_HUANG_1H01G402000.1	99.561	Horvu_CHIBA_1H01G402700.1	99.561
HvCML6	HORVU.MOREX.r2.1HG0062780.1	Horvu_AKASHIN_1H01G471000.1	100	Horvu_FT11_1H01G478500.1	95.526	Horvu_BARKE_1H01G486200.1	95.526	HORVU.BARKE.r1.1HG0050600.1	95.526	Horvu_GOLDEN_1H01G422800.1	95.526	Horvu_HOCKETT_1H01G456700.1	95.526	Horvu_3081_1H01G476000.1	95.946	Horvu_HHOR_1H01G467500.1	95.495	Horvu_7552_6H01G572600.1	94.407	Horvu_8148_1H01G470700.1	95.526	Horvu_9043_1H01G470000.1	95.526	Horvu_10350_1H01G480800.1	95.526	HORVU.HOR_10350.r1.1HG0050280.1	95.526	Horvu_13821_1H01G469000.1	96.171	Horvu_13942_1H01G464500.1	95.302	Horvu_21599_1H01G465000.1	96.171	Horvu_IGRI_1H01G468500.1	95.946	HORVU.MOREX.r2.1HG0062780.1	100	Horvu_OUN333_7H01G621400.1	95.749	Horvu_PLANET_1H01G476800.1	95.526	Horvu_HUANG_1H01G456500.1	96.396	Horvu_CHIBA_1H01G457100.1	100
HvCML7	HORVU.MOREX.r2.1HG0066020.1	Horvu_AKASHIN_1H01G304000.1	90.158	Horvu_FT11_1H01G315000.1	90.158	Horvu_BARKE_1H01G510800.1	100	HORVU.BARKE.r1.1HG0053230.1	100	Horvu_GOLDEN_1H01G266900.1	90.158	Horvu_HOCKETT_4H01G384300.1	94.414	Horvu_3081_1H01G498400.1	100	Horvu_HHOR_1H01G304100.1	90.158	Horvu_7552_1H01G308500.1	90.636	Horvu_8148_1H01G304700.1	90.636	Horvu_9043_1H01G305600.1	90.158	Horvu_10350_1H01G313300.1	90.158	HORVU.HOR_10350.r1.1HG0033210.1	90.158	Horvu_13821_1H01G491900.1	100	Horvu_13942_1H01G299300.1	90.158	Horvu_21599_1H01G488000.1	98.1	Horvu_IGRI_1H01G492100.1	98.273	HORVU.MOREX.r2.1HG0066020.1	100	Horvu_OUN333_1H01G302500.1	90.158	Horvu_PLANET_1H01G500600.1	98.273	Horvu_HUANG_1H01G291600.1	90.158	Horvu_CHIBA_1H01G291500.1	90.158
HvCML8	HORVU.MOREX.r2.1HG0071870.1	Horvu_AKASHIN_1H01G537600.1	99.454	Horvu_FT11_1H01G545500.1	99.818	Horvu_BARKE_1H01G555700.1	99.818	HORVU.BARKE.r1.1HG0058070.1	99.818	Horvu_GOLDEN_1H01G487500.1	99.636	Horvu_HOCKETT_1H01G524400.1	100	Horvu_3081_1H01G542200.1	100	Horvu_HHOR_1H01G535400.1	99.818	Horvu_7552_1H01G540300.1	99.818	Horvu_8148_1H01G537300.1	99.636	Horvu_9043_1H01G536800.1	99.818	Horvu_10350_1H01G548800.1	99.818	HORVU.HOR_10350.r1.1HG0057560.1	99.818	Horvu_13821_1H01G537300.1	99.636	Horvu_13942_1H01G532300.1	99.818	Horvu_21599_1H01G532500.1	99.818	Horvu_IGRI_1H01G535700.1	100	HORVU.MOREX.r2.1HG0071870.1	100	Horvu_OUN333_1H01G534400.1	99.454	Horvu_PLANET_1H01G545100.1	99.818	Horvu_HUANG_1H01G524400.1	99.273	Horvu_CHIBA_1H01G524900.1	99.454
HvCML9	HORVU.MOREX.r2.1HG0075300.1	Horvu_AKASHIN_1H01G565300.1	100	Horvu_FT11_1H01G574200.1	99.718	Horvu_BARKE_1H01G582900.1	99.601	HORVU.BARKE.r1.1HG0060780.1	98.831	Horvu_GOLDEN_1H01G513700.1	100	Horvu_HOCKETT_1H01G550600.1	99.601	Horvu_3081_1H01G569900.1	100	Horvu_HHOR_1H01G562800.1	100	Horvu_7552_1H01G567300.1	99.202	Horvu_8148_1H01G565400.1	100	Horvu_9043_1H01G564300.1	99.601	Horvu_10350_1H01G576700.1	99.601	HORVU.HOR_10350.r1.1HG0060280.1	99.601	Horvu_13821_1H01G566400.1	99.294	Horvu_13942_1H01G559500.1	99.601	Horvu_21599_1H01G559500.1	100	Horvu_IGRI_1H01G564000.1	100	HORVU.MOREX.r2.1HG0075300.1	100	Horvu_OUN333_1H01G561700.1	100	Horvu_PLANET_1H01G572200.1	99.601	Horvu_HUANG_1H01G551000.1	100	Horvu_CHIBA_1H01G551300.1	99.576
HvCML10	HORVU.MOREX.r2.1HG0077590.1	Horvu_AKASHIN_1H01G584600.1	100	Horvu_FT11_1H01G595200.1	100	Horvu_BARKE_1H01G603800.1	99.465	HORVU.BARKE.r1.1HG0062860.1	99.465	Horvu_GOLDEN_1H01G531700.1	99.465	Horvu_HOCKETT_1H01G566100.1	96.953	Horvu_3081_1H01G588600.1	99.465	Horvu_HHOR_1H01G586100.1	100	Horvu_7552_1H01G584700.1	100	Horvu_8148_1H01G584600.1	100	Horvu_9043_1H01G584100.1	100	Horvu_10350_1H01G598100.1	100	HORVU.HOR_10350.r1.1HG0062210.1	100	Horvu_13821_1H01G584600.1	100	Horvu_13942_1H01G579000.1	96.953	Horvu_21599_1H01G580200.1	100	Horvu_IGRI_1H01G581700.1	99.465	HORVU.MOREX.r2.1HG0077590.1	100	Horvu_OUN333_1H01G582200.1	100	Horvu_PLANET_1H01G591600.1	96.953	Horvu_HUANG_1H01G569600.1	99.465	Horvu_CHIBA_1H01G569800.1	100
HvCML11	HORVU.MOREX.r2.1HG0077610.1	Horvu_AKASHIN_1H01G584700.1	100	Horvu_FT11_1H01G595300.1	99.465	Horvu_BARKE_1H01G603900.1	95.374	HORVU.BARKE.r1.1HG0062890.1	95.374	Horvu_GOLDEN_1H01G531900.1	95.374	Horvu_HOCKETT_1H01G566200.1	98.93	Horvu_3081_1H01G588700.1	95.374	Horvu_HHOR_1H01G586000.1	100	Horvu_7552_1H01G584800.1	100	Horvu_8148_1H01G584700.1	100	Horvu_9043_1H01G584200.1	100	Horvu_10350_1H01G598200.1	100	HORVU.HOR_10350.r1.1HG0062220.1	100	Horvu_13821_1H01G584700.1	100	Horvu_13942_1H01G579100.1	98.93	Horvu_21599_1H01G580300.1	100	Horvu_IGRI_1H01G581900.1	95.374	HORVU.MOREX.r2.1HG0077610.1	100	Horvu_OUN333_1H01G582300.1	100	Horvu_PLANET_1H01G591700.1	98.93	Horvu_HUANG_1H01G569700.1	95.374	Horvu_CHIBA_1H01G569900.1	100
HvCML12	HORVU.MOREX.r2.2HG0091700.1	Horvu_AKASHIN_2H01G108200.1	99.479	Horvu_FT11_2H01G110100.1	99.479	Horvu_BARKE_2H01G115900.1	100	HORVU.BARKE.r1.2HG0074610.1	100	Horvu_GOLDEN_2H01G091300.1	100	Horvu_HOCKETT_Un01G079600.1	100	Horvu_3081_2H01G110200.1	100	Horvu_HHOR_2H01G105700.1	100	Horvu_7552_2H01G109200.1	100	Horvu_8148_2H01G112300.1	100	Horvu_9043_2H01G111800.1	100	Horvu_10350_2H01G112800.1	100	HORVU.HOR_10350.r1.2HG0074150.1	100	Horvu_13821_2H01G110400.1	100	Horvu_13942_2H01G107700.1	100	Horvu_21599_2H01G109800.1	100	Horvu_IGRI_2H01G109800.1	99.826	HORVU.MOREX.r2.2HG0091700.1	100	Horvu_OUN333_2H01G106900.1	99.826	Horvu_PLANET_2H01G110800.1	100	Horvu_HUANG_2H01G100900.1	100	Horvu_CHIBA_2H01G106700.1	99.653
HvCML13	HORVU.MOREX.r2.2HG0100710.1	Horvu_AKASHIN_2H01G176500.1	99.679	Horvu_FT11_2H01G178700.1	99.679	Horvu_BARKE_2H01G186800.1	95.363	HORVU.BARKE.r1.2HG0082020.1	95.363	Horvu_GOLDEN_2H01G154500.1	99.679	Horvu_HOCKETT_2H01G161500.1	99.679	Horvu_3081_2H01G180100.1	99.679	Horvu_HHOR_2H01G174700.1	100	Horvu_7552_2H01G179400.1	99.679	Horvu_8148_2H01G181500.1	100	Horvu_9043_2H01G179800.1	99.679	Horvu_10350_2H01G182800.1	99.679	HORVU.HOR_10350.r1.2HG0081450.1	99.679	Horvu_13821_2H01G180300.1	99.679	Horvu_13942_2H01G178000.1	95.363	Horvu_21599_2H01G176900.1	99.679	Horvu_IGRI_2H01G179100.1	99.84	HORVU.MOREX.r2.2HG0100710.1	100	Horvu_OUN333_2H01G175200.1	99.679	Horvu_PLANET_2H01G180900.1	95.363	Horvu_HUANG_2H01G171000.1	99.679	Horvu_CHIBA_2H01G176300.1	99.679
HvCML14	HORVU.MOREX.r2.2HG0100730.1	Horvu_AKASHIN_2H01G176700.1	99.836	Horvu_FT11_2H01G178900.1	99.836	Horvu_BARKE_2H01G187000.1	99.836	HORVU.BARKE.r1.2HG0082040.1	99.836	Horvu_GOLDEN_2H01G154700.1	99.836	Horvu_HOCKETT_2H01G161700.1	99.836	Horvu_3081_2H01G180300.1	99.836	Horvu_HHOR_2H01G174900.1	100	Horvu_7552_2H01G179600.1	99.836	Horvu_8148_2H01G181600.1	100	Horvu_9043_2H01G180000.1	99.836	Horvu_10350_2H01G183000.1	99.836	HORVU.HOR_10350.r1.2HG0081470.1	99.836	Horvu_13821_2H01G180500.1	99.836	Horvu_13942_2H01G178200.1	99.836	Horvu_21599_2H01G177100.1	99.836	Horvu_IGRI_2H01G179300.1	100	HORVU.MOREX.r2.2HG0100730.1	100	Horvu_OUN333_2H01G175400.1	99.836	Horvu_PLANET_2H01G181100.1	99.836	Horvu_HUANG_2H01G171200.1	99.836	Horvu_CHIBA_2H01G176500.1	99.836
HvCML15	HORVU.MOREX.r2.2HG0102600.1	Horvu_AKASHIN_2H01G192800.1	100	Horvu_FT11_2H01G193900.1	99.642	Horvu_BARKE_2H01G202300.1	99.642	HORVU.BARKE.r1.2HG0083610.1	99.642	Horvu_GOLDEN_2H01G169000.1	100	Horvu_HOCKETT_2H01G177100.1	100	Horvu_3081_2H01G195400.1	100	Horvu_HHOR_2H01G189700.1	99.642	Horvu_7552_2H01G195300.1	90	Horvu_8148_2H01G196800.1	100	Horvu_9043_2H01G196000.1	100	Horvu_10350_2H01G198700.1	100	HORVU.HOR_10350.r1.2HG0083000.1	100	Horvu_13821_2H01G195700.1	100	Horvu_13942_2H01G194300.1	100	Horvu_21599_2H01G191800.1	100	Horvu_IGRI_2H01G195400.1	100	HORVU.MOREX.r2.2HG0102600.1	100	Horvu_OUN333_2H01G189500.1	100	Horvu_PLANET_2H01G196100.1	99.642	Horvu_HUANG_2H01G186300.1	100	Horvu_CHIBA_2H01G192500.1	100
HvCML16	HORVU.MOREX.r2.2HG0102640.1	Horvu_AKASHIN_2H01G192900.1	100	Horvu_FT11_2H01G194000.1	99.63	Horvu_BARKE_2H01G202400.1	100	HORVU.BARKE.r1.2HG0083630.1	100			Horvu_HOCKETT_2H01G177200.1	100	Horvu_3081_2H01G195500.1	100	Horvu_HHOR_2H01G189800.1	100	Horvu_7552_2H01G195000.1	100	Horvu_8148_2H01G196900.1	100			Horvu_10350_2H01G198800.1	100	HORVU.HOR_10350.r1.2HG0083030.1	100			Horvu_13942_2H01G194400.1	100	Horvu_21599_2H01G191900.1	100	Horvu_IGRI_2H01G195300.1	100	HORVU.MOREX.r2.2HG0102640.1	100	Horvu_OUN333_2H01G189600.1	100	Horvu_PLANET_2H01G196200.1	100	Horvu_HUANG_2H01G186400.1	100	Horvu_CHIBA_2H01G192600.1	100
HvCML17	HORVU.MOREX.r2.2HG0102660.1	Horvu_AKASHIN_2H01G193200.1	100	Horvu_FT11_2H01G194300.1	99.638	Horvu_BARKE_2H01G202700.1	100	HORVU.BARKE.r1.2HG0083640.1	100	Horvu_GOLDEN_2H01G169200.1	100	Horvu_HOCKETT_2H01G177500.1	100	Horvu_3081_2H01G195800.1	100	Horvu_HHOR_2H01G190100.1	100	Horvu_7552_2H01G195300.1	100	Horvu_8148_2H01G197200.1	100	Horvu_9043_2H01G196200.1	100	Horvu_10350_2H01G199100.1	100	HORVU.HOR_10350.r1.2HG0083040.1	100	Horvu_13821_2H01G195900.1	100	Horvu_13942_2H01G194700.1	100	Horvu_21599_2H01G192300.1	100	Horvu_IGRI_2H01G195000.1	100	HORVU.MOREX.r2.2HG0102660.1	100	Horvu_OUN333_2H01G189900.1	100	Horvu_PLANET_2H01G196500.1	100	Horvu_HUANG_2H01G186700.1	100	Horvu_CHIBA_2H01G192900.1	100
HvCML18	HORVU.MOREX.r2.2HG0102680.1							HORVU.BARKE.r1.2HG0083660.1	100																	HORVU.HOR_10350.r1.2HG0083060.1	99.804									HORVU.MOREX.r2.2HG0102680.1	100
HvCML19	HORVU.MOREX.r2.2HG0121540.1	Horvu_AKASHIN_2H01G322300.1	100	Horvu_FT11_2H01G325800.1	100	Horvu_BARKE_2H01G333700.1	100	HORVU.BARKE.r1.2HG0098080.1	99.398	Horvu_GOLDEN_2H01G295000.1	100	Horvu_HOCKETT_2H01G306100.1	100	Horvu_3081_2H01G324200.1	100	Horvu_HHOR_2H01G319600.1	100	Horvu_7552_2H01G326600.1	99.702	Horvu_8148_2H01G326100.1	100	Horvu_9043_2H01G327000.1	100	Horvu_10350_2H01G330400.1	100	HORVU.HOR_10350.r1.2HG0097990.1	99.398	Horvu_13821_2H01G324600.1	100	Horvu_13942_2H01G322200.1	100	Horvu_21599_2H01G322600.1	100	Horvu_IGRI_2H01G324300.1	100	HORVU.MOREX.r2.2HG0121540.1	100	Horvu_OUN333_2H01G319900.1	100	Horvu_PLANET_2H01G326600.1	100	Horvu_HUANG_2H01G316200.1	100	Horvu_CHIBA_2H01G321900.1	100
HvCML20	HORVU.MOREX.r2.2HG0146960.1	Horvu_AKASHIN_2H01G490000.1	99.868	Horvu_FT11_2H01G494800.1	100	Horvu_BARKE_2H01G498400.1	98.819	HORVU.BARKE.r1.2HG0117800.1	99.69	Horvu_GOLDEN_2H01G449900.1	99.07	Horvu_HOCKETT_2H01G466200.1	99.603	Horvu_3081_2H01G489600.1	98.688	Horvu_HHOR_2H01G483100.1	99.868	Horvu_7552_2H01G490600.1	98.819	Horvu_8148_2H01G491100.1	99.07	Horvu_9043_2H01G492300.1	99.07	Horvu_10350_2H01G495300.1	99.07	HORVU.HOR_10350.r1.2HG0117140.1	99.07	Horvu_13821_2H01G488600.1	100	Horvu_13942_2H01G488400.1	100	Horvu_21599_2H01G488500.1	99.07	Horvu_IGRI_2H01G490300.1	98.688	HORVU.MOREX.r2.2HG0146960.1	100	Horvu_OUN333_2H01G486900.1	98.819	Horvu_PLANET_2H01G492300.1	98.819	Horvu_HUANG_2H01G483000.1	99.868	Horvu_CHIBA_2H01G489000.1	99.868
HvCML21	HORVU.MOREX.r2.2HG0152560.1	Horvu_AKASHIN_2H01G533800.1	94.885	Horvu_FT11_2H01G538400.1	97.178	Horvu_BARKE_2H01G542000.1	100	HORVU.BARKE.r1.2HG0122470.1	100	Horvu_GOLDEN_2H01G491800.1	100	Horvu_HOCKETT_2H01G508400.1	96.842	Horvu_3081_2H01G533100.1	97.354	Horvu_HHOR_2H01G526500.1	98.861	Horvu_7552_2H01G534300.1	98.861	Horvu_8148_2H01G533900.1	96.842	Horvu_9043_2H01G533600.1	98.861	Horvu_10350_2H01G538500.1	98.861	HORVU.HOR_10350.r1.2HG0121550.1	95.875	Horvu_13821_2H01G533400.1	100	Horvu_13942_2H01G532200.1	98.861	Horvu_21599_2H01G532300.1	100	Horvu_IGRI_2H01G532800.1	100	HORVU.MOREX.r2.2HG0152560.1	100	Horvu_OUN333_2H01G530100.1	98.861	Horvu_PLANET_2H01G535600.1	96.842	Horvu_HUANG_2H01G527600.1	98.861	Horvu_CHIBA_2H01G533700.1	94.885
HvCML22	HORVU.MOREX.r2.2HG0154830.1	Horvu_AKASHIN_2H01G617700.1	98.684	Horvu_FT11_2H01G621500.1	98.684	Horvu_BARKE_2H01G606000.1	98.684	HORVU.BARKE.r1.2HG0129240.1	98.684	Horvu_GOLDEN_2H01G572500.1	98.246	Horvu_HOCKETT_2H01G586600.1	98.246	Horvu_3081_2H01G618400.1	98.684	Horvu_HHOR_2H01G611000.1	98.684	Horvu_7552_2H01G617900.1	98.684	Horvu_8148_2H01G615800.1	98.684	Horvu_9043_2H01G619300.1	98.246	Horvu_10350_2H01G622300.1	98.246	HORVU.HOR_10350.r1.2HG0130190.1	98.246	Horvu_13821_2H01G616500.1	98.684	Horvu_13942_2H01G616200.1	98.684	Horvu_21599_2H01G615700.1	98.684	Horvu_IGRI_2H01G617300.1	98.684	HORVU.MOREX.r2.2HG0154830.1	100	Horvu_OUN333_2H01G613400.1	98.684	Horvu_PLANET_2H01G619600.1	98.684	Horvu_HUANG_2H01G610500.1	98.684	Horvu_CHIBA_2H01G616200.1	98.684
HvCML23	HORVU.MOREX.r2.2HG0157810.1	Horvu_AKASHIN_2H01G578600.1	98.32	Horvu_FT11_2H01G581400.1	98.232	Horvu_BARKE_2H01G584600.1	98.585	HORVU.BARKE.r1.2HG0126940.1	98.585	Horvu_GOLDEN_2H01G535000.1	98.585	Horvu_HOCKETT_2H01G546300.1	98.232	Horvu_3081_2H01G578300.1	98.585	Horvu_HHOR_2H01G571600.1	100	Horvu_7552_2H01G578100.1	98.408	Horvu_8148_2H01G576200.1	98.32	Horvu_9043_2H01G579000.1	98.408	Horvu_10350_2H01G581400.1	98.232	HORVU.HOR_10350.r1.2HG0126050.1	98.232	Horvu_13821_2H01G576600.1	98.32	Horvu_13942_2H01G577300.1	98.585	Horvu_21599_2H01G576000.1	98.32	Horvu_IGRI_2H01G576700.1	98.585	HORVU.MOREX.r2.2HG0157810.1	100	Horvu_OUN333_2H01G574300.1	98.232	Horvu_PLANET_2H01G579800.1	98.408	Horvu_HUANG_2H01G571600.1	98.32	Horvu_CHIBA_2H01G577300.1	98.408
HvCML24	HORVU.MOREX.r2.2HG0160400.1	Horvu_AKASHIN_2H01G597800.1	99.422	Horvu_FT11_2H01G600200.1	99.422	Horvu_BARKE_2H01G604000.1	100	HORVU.BARKE.r1.2HG0129010.1	100	Horvu_GOLDEN_2H01G552600.1	99.615	Horvu_HOCKETT_2H01G564900.1	99.615	Horvu_3081_2H01G598500.1	99.037	Horvu_HHOR_2H01G590100.1	99.615	Horvu_7552_2H01G598000.1	99.422	Horvu_8148_2H01G595300.1	99.615	Horvu_9043_2H01G598600.1	99.422	Horvu_10350_2H01G601100.1	99.422	HORVU.HOR_10350.r1.2HG0128170.1	99.422	Horvu_13821_2H01G595700.1	99.615	Horvu_13942_2H01G596300.1	100	Horvu_21599_2H01G595000.1	99.422	Horvu_IGRI_2H01G597300.1	99.037	HORVU.MOREX.r2.2HG0160400.1	100	Horvu_OUN333_2H01G593600.1	100	Horvu_PLANET_2H01G599000.1	99.615	Horvu_HUANG_2H01G589300.1	99.422	Horvu_CHIBA_2H01G596800.1	99.422
HvCML25	HORVU.MOREX.r2.3HG0187650.1	Horvu_AKASHIN_3H01G048600.1	99.216	Horvu_FT11_3H01G050700.1	98.93	Horvu_BARKE_3H01G050900.1	100	HORVU.BARKE.r1.3HG0152350.1	100	Horvu_GOLDEN_3H01G043700.1	99.412	Horvu_HOCKETT_3H01G046700.1	99.412	Horvu_3081_3H01G047500.1	99.412	Horvu_HHOR_3H01G048200.1	99.412	Horvu_7552_3H01G051600.1	99.643	Horvu_8148_3H01G050500.1	99.109	Horvu_9043_3H01G048800.1	99.465	Horvu_10350_3H01G050600.1	99.216	HORVU.HOR_10350.r1.3HG0150710.1	99.216	Horvu_13821_3H01G050400.1	99.02	Horvu_13942_3H01G049600.1	99.216	Horvu_21599_3H01G049000.1	98.93	Horvu_IGRI_3H01G047500.1	99.412	HORVU.MOREX.r2.3HG0187650.1	100	Horvu_OUN333_3H01G049900.1	99.109	Horvu_PLANET_3H01G051200.1	100	Horvu_HUANG_3H01G047400.1	100	Horvu_CHIBA_3H01G048200.1	99.109
HvCML26	HORVU.MOREX.r2.3HG0221410.1	Horvu_AKASHIN_3H01G288200.1	99.915	Horvu_FT11_3H01G295400.1	99.915	Horvu_BARKE_3H01G292100.1	99.829	HORVU.BARKE.r1.3HG0180040.1	99.829	Horvu_GOLDEN_3H01G270200.1	99.829	Horvu_HOCKETT_3H01G279400.1	99.829	Horvu_3081_3H01G283800.1	100	Horvu_HHOR_3H01G286000.1	99.829	Horvu_7552_3H01G289300.1	99.915	Horvu_8148_3H01G290400.1	99.829	Horvu_9043_3H01G281300.1	99.915	Horvu_10350_3H01G287100.1	99.915	HORVU.HOR_10350.r1.3HG0177320.1	99.915	Horvu_13821_3H01G285600.1	99.829	Horvu_13942_3H01G285500.1	99.915	Horvu_21599_3H01G289300.1	99.915	Horvu_IGRI_3H01G283900.1	99.829	HORVU.MOREX.r2.3HG0221410.1	100	Horvu_OUN333_3H01G285500.1	99.744	Horvu_PLANET_3H01G292900.1	99.915	Horvu_HUANG_3H01G277800.1	99.915	Horvu_CHIBA_3H01G282800.1	99.915
HvCML27	HORVU.MOREX.r2.3HG0223920.1	Horvu_AKASHIN_3H01G301800.1	100	Horvu_FT11_3H01G308700.1	100	Horvu_BARKE_3H01G305300.1	100	HORVU.BARKE.r1.3HG0181730.1	100	Horvu_GOLDEN_3H01G282500.1	100	Horvu_HOCKETT_3H01G292300.1	100	Horvu_3081_3H01G297200.1	100	Horvu_HHOR_3H01G298800.1	100	Horvu_7552_3H01G302900.1	100	Horvu_8148_3H01G303500.1	100	Horvu_9043_3H01G295100.1	100	Horvu_10350_3H01G300800.1	100	HORVU.HOR_10350.r1.3HG0179110.1	100	Horvu_13821_3H01G298200.1	100	Horvu_13942_3H01G299400.1	100	Horvu_21599_3H01G303400.1	100	Horvu_IGRI_3H01G296800.1	100	HORVU.MOREX.r2.3HG0223920.1	100	Horvu_OUN333_3H01G299200.1	99.87	Horvu_PLANET_3H01G306600.1	100	Horvu_HUANG_3H01G291500.1	100	Horvu_CHIBA_3H01G296500.1	100
HvCML28	HORVU.MOREX.r2.3HG0242210.1	Horvu_AKASHIN_3H01G432300.1	99.507	Horvu_FT11_3H01G443500.1	99.015	Horvu_BARKE_3H01G434600.1	100	HORVU.BARKE.r1.3HG0196500.1	100	Horvu_GOLDEN_3H01G409600.1	100	Horvu_HOCKETT_3H01G420400.1	100	Horvu_3081_3H01G427400.1	100	Horvu_HHOR_3H01G428500.1	100	Horvu_7552_3H01G434800.1	99.507	Horvu_8148_3H01G434100.1	100	Horvu_9043_3H01G425900.1	99.672	Horvu_10350_3H01G433900.1	100	HORVU.HOR_10350.r1.3HG0193550.1	100	Horvu_13821_3H01G428300.1	99.672	Horvu_13942_3H01G430100.1	100	Horvu_21599_3H01G435300.1	99.672	Horvu_IGRI_3H01G427600.1	100	HORVU.MOREX.r2.3HG0242210.1	100	Horvu_OUN333_3H01G432800.1	100	Horvu_PLANET_3H01G438500.1	100	Horvu_HUANG_3H01G423600.1	99.507	Horvu_CHIBA_3H01G427000.1	99.507
HvCML29	HORVU.MOREX.r2.3HG0242550.1	Horvu_AKASHIN_3H01G435400.1	98.858	Horvu_FT11_3H01G446400.1	98.99	Horvu_BARKE_3H01G437100.1	99.327	HORVU.BARKE.r1.3HG0196770.1	99.327	Horvu_GOLDEN_3H01G412100.1	99.327	Horvu_HOCKETT_3H01G423000.1	99.327	Horvu_3081_3H01G430000.1	100	Horvu_HHOR_3H01G431100.1	97.489	Horvu_7552_3H01G437400.1	98.858	Horvu_8148_3H01G436600.1	99.327	Horvu_9043_3H01G428800.1	99.327	Horvu_10350_3H01G436800.1	99.327	HORVU.HOR_10350.r1.3HG0193840.1	99.327	Horvu_13821_3H01G431100.1	99.327	Horvu_13942_3H01G432700.1	97.489	Horvu_21599_3H01G438600.1	99.087	Horvu_IGRI_3H01G430300.1	99.327	HORVU.MOREX.r2.3HG0242550.1	100	Horvu_OUN333_3H01G435500.1	99.327	Horvu_PLANET_3H01G441000.1	99.327	Horvu_HUANG_3H01G426400.1	98.858	Horvu_CHIBA_3H01G430200.1	98.858
HvCML30	HORVU.MOREX.r2.3HG0246380.1	Horvu_AKASHIN_3H01G466300.1	100	Horvu_FT11_3H01G478000.1	100	Horvu_BARKE_3H01G467400.1	100	HORVU.BARKE.r1.3HG0200050.1	100	Horvu_GOLDEN_3H01G441800.1	100	Horvu_HOCKETT_3H01G453200.1	98.378	Horvu_3081_3H01G461500.1	100	Horvu_HHOR_3H01G461900.1	95.135	Horvu_7552_3H01G469800.1	100	Horvu_8148_3H01G467900.1	100	Horvu_9043_3H01G459100.1	97.928	Horvu_10350_3H01G466800.1	99.82	HORVU.HOR_10350.r1.3HG0197180.1	99.82	Horvu_13821_3H01G462000.1	100	Horvu_13942_3H01G463800.1	100	Horvu_21599_3H01G469300.1	98.378	Horvu_IGRI_3H01G461200.1	100	HORVU.MOREX.r2.3HG0246380.1	100	Horvu_OUN333_3H01G467200.1	99.82	Horvu_PLANET_3H01G471600.1	100	Horvu_HUANG_3H01G456900.1	98.198	Horvu_CHIBA_3H01G461200.1	100
HvCML31	HORVU.MOREX.r2.3HG0266990.1	Horvu_AKASHIN_3H01G629900.1	99.653	Horvu_FT11_3H01G645400.1	99.826	Horvu_BARKE_3H01G637400.1	99.826	HORVU.BARKE.r1.3HG0217180.1	99.826	Horvu_GOLDEN_3H01G595500.1	99.826	Horvu_HOCKETT_3H01G619900.1	99.479	Horvu_3081_3H01G628800.1	99.653	Horvu_HHOR_3H01G621400.1	99.653	Horvu_7552_3H01G638600.1	99.653	Horvu_8148_3H01G634400.1	99.826	Horvu_9043_3H01G628500.1	100	Horvu_10350_3H01G635500.1	100	HORVU.HOR_10350.r1.3HG0214370.1	100	Horvu_13821_3H01G629100.1	99.653	Horvu_13942_3H01G628200.1	99.653	Horvu_21599_3H01G635500.1	99.653	Horvu_IGRI_3H01G628700.1	99.653	HORVU.MOREX.r2.3HG0266990.1	100	Horvu_OUN333_3H01G633600.1	99.826	Horvu_PLANET_3H01G641300.1	99.653	Horvu_HUANG_3H01G619100.1	99.653	Horvu_CHIBA_3H01G622200.1	99.653
HvCML32	HORVU.MOREX.r2.3HG0267050.1	Horvu_AKASHIN_3H01G630700.1	99.306	Horvu_FT11_3H01G646200.1	99.479	Horvu_BARKE_3H01G638000.1	99.479	HORVU.BARKE.r1.3HG0217230.1	99.479	Horvu_GOLDEN_3H01G596100.1	99.479	Horvu_HOCKETT_3H01G620400.1	99.479	Horvu_3081_3H01G629400.1	99.479	Horvu_HHOR_3H01G621900.1	99.826	Horvu_7552_3H01G639600.1	99.306	Horvu_8148_3H01G635000.1	99.479	Horvu_9043_3H01G628900.1	100	Horvu_10350_3H01G636000.1	100	HORVU.HOR_10350.r1.3HG0214420.1	100	Horvu_13821_3H01G628600.1	99.479	Horvu_13942_3H01G628900.1	99.306	Horvu_21599_3H01G636200.1	99.479	Horvu_IGRI_3H01G629200.1	99.479	HORVU.MOREX.r2.3HG0267050.1	100	Horvu_OUN333_3H01G634200.1	99.479	Horvu_PLANET_3H01G641900.1	99.479	Horvu_HUANG_3H01G619800.1	99.306	Horvu_CHIBA_3H01G623000.1	99.306
HvCML33	HORVU.MOREX.r2.3HG0268840.1	Horvu_AKASHIN_3H01G643600.1	98.881	Horvu_FT11_3H01G660900.1	99.329	Horvu_BARKE_3H01G652500.1	98.881	HORVU.BARKE.r1.3HG0218690.1	98.881	Horvu_GOLDEN_3H01G608800.1	95.425	Horvu_HOCKETT_3H01G635200.1	98.434	Horvu_3081_3H01G643500.1	95.425	Horvu_HHOR_3H01G636400.1	99.776	Horvu_7552_3H01G654400.1	100	Horvu_8148_3H01G649700.1	99.553	Horvu_9043_3H01G644100.1	100	Horvu_10350_3H01G650300.1	100	HORVU.HOR_10350.r1.3HG0215610.1	100	Horvu_13821_3H01G614800.1	99.553	Horvu_13942_3H01G641400.1	98.881	Horvu_21599_3H01G649900.1	98.881	Horvu_IGRI_3H01G642700.1	95.425	HORVU.MOREX.r2.3HG0268840.1	100	Horvu_OUN333_3H01G648200.1	95.425	Horvu_PLANET_3H01G656500.1	98.881	Horvu_HUANG_3H01G632000.1	99.553	Horvu_CHIBA_3H01G636900.1	98.881
HvCML34	HORVU.MOREX.r2.3HG0268890.1	Horvu_AKASHIN_3H01G643900.1	100	Horvu_FT11_3H01G661200.1	99.782	Horvu_BARKE_3H01G652900.1	100	HORVU.BARKE.r1.3HG0218720.1	100	Horvu_GOLDEN_3H01G609100.1	100	Horvu_HOCKETT_3H01G635500.1	100	Horvu_3081_3H01G643800.1	100	Horvu_HHOR_3H01G636700.1	100	Horvu_7552_3H01G654700.1	100	Horvu_8148_3H01G650000.1	99.564	Horvu_9043_3H01G644400.1	100	Horvu_10350_3H01G650600.1	100	HORVU.HOR_10350.r1.3HG0215650.1	100	Horvu_13821_3H01G614400.1	97.386	Horvu_13942_3H01G641700.1	99.564	Horvu_21599_3H01G650300.1	100	Horvu_IGRI_3H01G643000.1	100	HORVU.MOREX.r2.3HG0268890.1	100	Horvu_OUN333_3H01G648500.1	100	Horvu_PLANET_3H01G656800.1	100	Horvu_HUANG_3H01G631700.1	99.564	Horvu_CHIBA_3H01G637200.1	99.782
HvCML35	HORVU.MOREX.r2.3HG0268900.1	Horvu_AKASHIN_3H01G644000.1	98.043	Horvu_FT11_3H01G661300.1	96.304	Horvu_BARKE_3H01G653000.1	98.043	HORVU.BARKE.r1.3HG0218730.1	98	Horvu_GOLDEN_3H01G609200.1	96.739	Horvu_HOCKETT_3H01G635600.1	98.696	Horvu_3081_3H01G643900.1	96.739	Horvu_HHOR_3H01G636800.1	100	Horvu_7552_3H01G654800.1	98.043	Horvu_8148_3H01G650100.1	98.913	Horvu_9043_3H01G644500.1	100	Horvu_10350_3H01G650700.1	100	HORVU.HOR_10350.r1.3HG0215660.1	100	Horvu_13821_3H01G614300.1	96.522	Horvu_13942_3H01G641800.1	96.739	Horvu_21599_3H01G650400.1	98.913	Horvu_IGRI_3H01G643100.1	96.739	HORVU.MOREX.r2.3HG0268900.1	100	Horvu_OUN333_3H01G648600.1	96.739	Horvu_PLANET_3H01G656900.1	98.043	Horvu_HUANG_3H01G631600.1	98.913	Horvu_CHIBA_3H01G637300.1	96.957
HvCML36	HORVU.MOREX.r2.3HG0268910.1	Horvu_AKASHIN_3H01G644100.1	95.749	Horvu_FT11_3H01G661400.1	99.775	Horvu_BARKE_3H01G653100.1	95.749	HORVU.BARKE.r1.3HG0218740.1	95.749	Horvu_GOLDEN_3H01G609400.1	94.144	Horvu_HOCKETT_3H01G635700.1	94.82	Horvu_3081_3H01G644100.1	94.144	Horvu_HHOR_3H01G636900.1	100	Horvu_7552_3H01G654900.1	95.749	Horvu_8148_3H01G650200.1	99.775	Horvu_9043_3H01G644600.1	100	Horvu_10350_3H01G650800.1	100	HORVU.HOR_10350.r1.3HG0215670.1	100	Horvu_13821_3H01G614200.1	99.324	Horvu_13942_3H01G641900.1	99.099	Horvu_21599_3H01G650600.1	99.775	Horvu_IGRI_3H01G643300.1	94.144	HORVU.MOREX.r2.3HG0268910.1	100	Horvu_OUN333_7H01G621400.1	94.631	Horvu_PLANET_3H01G657000.1	95.749	Horvu_HUANG_3H01G631400.1	99.775	Horvu_CHIBA_3H01G637500.1	96.197
HvCML37	HORVU.MOREX.r2.4HG0297110.1	Horvu_AKASHIN_4H01G163900.1	99.872	Horvu_FT11_4H01G171200.1	100	Horvu_BARKE_4H01G166400.1	100	HORVU.BARKE.r1.4HG0241800.1	100	Horvu_GOLDEN_4H01G150500.1	100	Horvu_HOCKETT_4H01G155400.1	100	Horvu_3081_4H01G164800.1	98.395	Horvu_HHOR_4H01G168100.1	100	Horvu_7552_4H01G163500.1	100	Horvu_8148_4H01G165400.1	100	Horvu_9043_4H01G162800.1	100	Horvu_10350_4H01G167400.1	100	HORVU.HOR_10350.r1.4HG0239390.1	100	Horvu_13821_4H01G166400.1	98.395	Horvu_13942_4H01G168800.1	99.383	Horvu_21599_4H01G166700.1	100	Horvu_IGRI_4H01G166200.1	99.694	HORVU.MOREX.r2.4HG0297110.1	100	Horvu_OUN333_4H01G167300.1	98.395	Horvu_PLANET_4H01G165100.1	100	Horvu_HUANG_4H01G157800.1	100	Horvu_CHIBA_4H01G163600.1	100
HvCML38	HORVU.MOREX.r2.4HG0297400.1	Horvu_AKASHIN_4H01G165800.1	100	Horvu_FT11_4H01G173100.1	99.857	Horvu_BARKE_4H01G168400.1	100	HORVU.BARKE.r1.4HG0242040.1	100	Horvu_GOLDEN_4H01G152400.1	100	Horvu_HOCKETT_4H01G157400.1	100	Horvu_3081_4H01G166500.1	100	Horvu_HHOR_4H01G169900.1	100	Horvu_7552_4H01G165300.1	100	Horvu_8148_4H01G167500.1	100	Horvu_9043_4H01G164800.1	100	Horvu_10350_4H01G169400.1	100	HORVU.HOR_10350.r1.4HG0239630.1	100	Horvu_13821_4H01G168400.1	100	Horvu_13942_4H01G170800.1	100	Horvu_21599_4H01G168700.1	100	Horvu_IGRI_4H01G168200.1	100	HORVU.MOREX.r2.4HG0297400.1	100	Horvu_OUN333_4H01G169100.1	100	Horvu_PLANET_4H01G167100.1	100	Horvu_HUANG_4H01G159600.1	100	Horvu_CHIBA_4H01G165400.1	100
HvCML39	HORVU.MOREX.r2.4HG0315500.1	Horvu_AKASHIN_4H01G259100.1	100	Horvu_FT11_4H01G268000.1	100	Horvu_BARKE_4H01G263700.1	100	HORVU.BARKE.r1.4HG0254400.1	100	Horvu_GOLDEN_4H01G244000.1	100	Horvu_HOCKETT_4H01G249800.1	100	Horvu_3081_4H01G260100.1	100	Horvu_HHOR_4H01G265300.1	100	Horvu_7552_4H01G259000.1	100	Horvu_8148_4H01G262700.1	100	Horvu_9043_4H01G259200.1	100	Horvu_10350_4H01G264400.1	100	HORVU.HOR_10350.r1.4HG0252390.1	100	Horvu_13821_4H01G262700.1	100	Horvu_13942_4H01G265300.1	100	Horvu_21599_4H01G263500.1	100	Horvu_IGRI_4H01G262300.1	100	HORVU.MOREX.r2.4HG0315500.1	100	Horvu_OUN333_4H01G264300.1	100	Horvu_PLANET_4H01G260300.1	100	Horvu_HUANG_4H01G252700.1	100	Horvu_CHIBA_4H01G258600.1	100
HvCML40	HORVU.MOREX.r2.4HG0317560.1	Horvu_AKASHIN_4H01G272700.1	100	Horvu_FT11_4H01G282400.1	99.008	Horvu_BARKE_4H01G277500.1	100	HORVU.BARKE.r1.4HG0255960.1	100	Horvu_GOLDEN_4H01G256300.1	100	Horvu_HOCKETT_4H01G263200.1	100	Horvu_3081_4H01G273700.1	100	Horvu_HHOR_4H01G278800.1	100	Horvu_7552_4H01G272300.1	100	Horvu_8148_4H01G276200.1	100	Horvu_9043_4H01G273400.1	100	Horvu_10350_4H01G278100.1	100	HORVU.HOR_10350.r1.4HG0253900.1	100	Horvu_13821_4H01G276300.1	100	Horvu_13942_4H01G278900.1	100	Horvu_21599_4H01G277400.1	100	Horvu_IGRI_4H01G275900.1	100	HORVU.MOREX.r2.4HG0317560.1	100	Horvu_OUN333_4H01G277600.1	100	Horvu_PLANET_4H01G274100.1	100	Horvu_HUANG_4H01G265900.1	100	Horvu_CHIBA_4H01G272100.1	100
HvCML41	HORVU.MOREX.r2.4HG0325840.1	Horvu_AKASHIN_4H01G333900.1	99.914	Horvu_FT11_4H01G344200.1	99.914	Horvu_BARKE_4H01G339300.1	99.914	HORVU.BARKE.r1.4HG0262590.1	99.914	Horvu_GOLDEN_4H01G316100.1	99.829	Horvu_HOCKETT_4H01G324500.1	99.829	Horvu_3081_4H01G334600.1	100	Horvu_HHOR_4H01G339800.1	100	Horvu_7552_4H01G332900.1	100	Horvu_8148_4H01G337100.1	99.829	Horvu_9043_4H01G336100.1	99.829	Horvu_10350_4H01G339900.1	99.829	HORVU.HOR_10350.r1.4HG0260830.1	99.829	Horvu_13821_4H01G337200.1	100	Horvu_13942_4H01G340700.1	100	Horvu_21599_4H01G337500.1	99.914	Horvu_IGRI_4H01G337700.1	100	HORVU.MOREX.r2.4HG0325840.1	100	Horvu_OUN333_4H01G339100.1	100	Horvu_PLANET_4H01G335600.1	99.829	Horvu_HUANG_4H01G327500.1	99.914	Horvu_CHIBA_4H01G333000.1	100
HvCML42	HORVU.MOREX.r2.4HG0341420.1	Horvu_AKASHIN_4H01G465500.1	100	Horvu_FT11_4H01G472000.1	99.804	Horvu_BARKE_4H01G473100.1	100	HORVU.BARKE.r1.4HG0276450.1	100	Horvu_GOLDEN_4H01G434800.1	100	Horvu_HOCKETT_4H01G454500.1	100	Horvu_3081_4H01G465400.1	100	Horvu_HHOR_4H01G467600.1	100	Horvu_7552_4H01G462400.1	100	Horvu_8148_4H01G469000.1	99.216	Horvu_9043_4H01G462300.1	99.608	Horvu_10350_4H01G468000.1	99.608	HORVU.HOR_10350.r1.4HG0274240.1	99.608	Horvu_13821_4H01G464700.1	99.216	Horvu_13942_4H01G469400.1	99.412	Horvu_21599_4H01G466800.1	99.216	Horvu_IGRI_4H01G464800.1	100	HORVU.MOREX.r2.4HG0341420.1	100	Horvu_OUN333_4H01G468800.1	100	Horvu_PLANET_4H01G467300.1	100	Horvu_HUANG_4H01G456200.1	100	Horvu_CHIBA_4H01G462400.1	100
HvCML43	HORVU.MOREX.r2.5HG0359840.1	Horvu_AKASHIN_5H01G075500.1	100	Horvu_FT11_5H01G079500.1	100	Horvu_BARKE_5H01G081400.1	100	HORVU.BARKE.r1.5HG0291340.1	100	Horvu_GOLDEN_5H01G066100.1	100	Horvu_HOCKETT_5H01G067300.1	100	Horvu_3081_5H01G079300.1	100	Horvu_HHOR_5H01G077500.1	100	Horvu_7552_5H01G077600.1	99.799	Horvu_8148_5H01G078400.1	100	Horvu_9043_5H01G080200.1	100	Horvu_10350_5H01G079600.1	100	HORVU.HOR_10350.r1.5HG0288590.1	100	Horvu_13821_5H01G073700.1	100	Horvu_13942_5H01G076800.1	99.799	Horvu_21599_5H01G076600.1	99.799	Horvu_IGRI_5H01G076500.1	99.799	HORVU.MOREX.r2.5HG0359840.1	100	Horvu_OUN333_5H01G077900.1	100	Horvu_PLANET_5H01G077300.1	100	Horvu_HUANG_5H01G072400.1	100	Horvu_CHIBA_5H01G080200.1	100
HvCML44	HORVU.MOREX.r2.5HG0359860.1	Horvu_AKASHIN_5H01G075700.1	100	Horvu_FT11_5H01G079700.1	99.798	Horvu_BARKE_5H01G081600.1	100	HORVU.BARKE.r1.5HG0291360.1	100	Horvu_GOLDEN_5H01G066300.1	100	Horvu_HOCKETT_5H01G067100.1	100	Horvu_3081_5H01G079500.1	99.798	Horvu_HHOR_5H01G077700.1	100	Horvu_7552_5H01G077800.1	99.798	Horvu_8148_5H01G078600.1	100	Horvu_9043_5H01G080400.1	100	Horvu_10350_5H01G079800.1	100	HORVU.HOR_10350.r1.5HG0288610.1	100	Horvu_13821_5H01G073900.1	100	Horvu_13942_5H01G077000.1	99.192	Horvu_21599_5H01G076800.1	99.192	Horvu_IGRI_5H01G076700.1	99.192	HORVU.MOREX.r2.5HG0359860.1	100	Horvu_OUN333_5H01G078100.1	100	Horvu_PLANET_5H01G077500.1	100	Horvu_HUANG_5H01G072600.1	100	Horvu_CHIBA_5H01G080400.1	100
HvCML45	HORVU.MOREX.r2.5HG0363320.1	Horvu_AKASHIN_5H01G100200.1	99.197	Horvu_FT11_5H01G109400.1	99.197	Horvu_BARKE_4H01G468600.1	97.683	HORVU.BARKE.r1.4HG0275980.1	97.683	Horvu_GOLDEN_5H01G088300.1	99.598	Horvu_HOCKETT_5H01G093300.1	99.598	Horvu_3081_5H01G106800.1	100	Horvu_HHOR_5H01G102600.1	99.598	Horvu_7552_5H01G104200.1	99.197	Horvu_8148_5H01G107500.1	99.598	Horvu_9043_5H01G105500.1	99.598	Horvu_10350_5H01G111200.1	99.598	HORVU.HOR_10350.r1.4HG0273750.1	97.683	Horvu_13821_5H01G097400.1	99.598	Horvu_13942_4H01G464800.1	97.683	Horvu_21599_5H01G096600.1	99.598	Horvu_IGRI_4H01G460700.1	97.683	HORVU.MOREX.r2.5HG0363320.1	100	Horvu_OUN333_5H01G103800.1	100	Horvu_PLANET_4H01G463200.1	97.683	Horvu_HUANG_5H01G094300.1	99.598	Horvu_CHIBA_5H01G101600.1	99.197
HvCML46	HORVU.MOREX.r2.5HG0381760.1	Horvu_AKASHIN_5H01G220000.1	100	Horvu_FT11_5H01G225400.1	99.819	Horvu_BARKE_5H01G232200.1	99.819	HORVU.BARKE.r1.5HG0308350.1	99.812	Horvu_GOLDEN_5H01G197900.1	100	Horvu_HOCKETT_5H01G210300.1	100	Horvu_3081_5H01G223000.1	100	Horvu_HHOR_5H01G218700.1	100	Horvu_7552_5H01G220900.1	100	Horvu_8148_5H01G226000.1	100	Horvu_9043_5H01G220200.1	100	Horvu_10350_5H01G225900.1	100	HORVU.HOR_10350.r1.5HG0305150.1	100	Horvu_13821_5H01G214000.1	100	Horvu_13942_5H01G217000.1	99.819	Horvu_21599_5H01G215700.1	100	Horvu_IGRI_5H01G222800.1	99.819	HORVU.MOREX.r2.5HG0381760.1	100	Horvu_OUN333_5H01G222200.1	100	Horvu_PLANET_5H01G226500.1	99.819	Horvu_HUANG_5H01G210900.1	100	Horvu_CHIBA_5H01G219500.1	100
HvCML47	HORVU.MOREX.r2.5HG0381860.1	Horvu_AKASHIN_5H01G220800.1	100	Horvu_FT11_5H01G226200.1	100	Horvu_BARKE_5H01G233000.1	100	HORVU.BARKE.r1.5HG0308450.1	100	Horvu_GOLDEN_5H01G198700.1	100	Horvu_HOCKETT_5H01G211200.1	100	Horvu_3081_5H01G223800.1	100	Horvu_HHOR_5H01G219500.1	100	Horvu_7552_5H01G221800.1	100	Horvu_8148_5H01G226800.1	100	Horvu_9043_5H01G221100.1	100	Horvu_10350_5H01G226700.1	100	HORVU.HOR_10350.r1.5HG0305230.1	100	Horvu_13821_5H01G214900.1	100	Horvu_13942_5H01G217800.1	100	Horvu_21599_5H01G216500.1	100	Horvu_IGRI_5H01G223600.1	100	HORVU.MOREX.r2.5HG0381860.1	100	Horvu_OUN333_5H01G223000.1	100	Horvu_PLANET_5H01G227300.1	100	Horvu_HUANG_5H01G211700.1	100	Horvu_CHIBA_5H01G220300.1	99.915
HvCML48	HORVU.MOREX.r2.5HG0382630.1	Horvu_AKASHIN_5H01G227000.1	99.263	Horvu_FT11_5H01G231900.1	100	Horvu_BARKE_5H01G240600.1	99.263	HORVU.BARKE.r1.5HG0309330.1	99.263	Horvu_GOLDEN_5H01G204900.1	100	Horvu_HOCKETT_5H01G217300.1	99.263	Horvu_3081_5H01G230200.1	100	Horvu_HHOR_5H01G225600.1	100	Horvu_7552_5H01G228100.1	99.263	Horvu_8148_5H01G233900.1	99.263	Horvu_9043_5H01G226800.1	100	Horvu_10350_5H01G233400.1	100	HORVU.HOR_10350.r1.5HG0305830.1	100	Horvu_13821_5H01G221000.1	100	Horvu_13942_5H01G224600.1	99.263	Horvu_21599_5H01G221900.1	99.263	Horvu_IGRI_5H01G230800.1	99.263	HORVU.MOREX.r2.5HG0382630.1	100	Horvu_OUN333_5H01G229500.1	100	Horvu_PLANET_5H01G234200.1	99.263	Horvu_HUANG_5H01G217600.1	99.079	Horvu_CHIBA_5H01G226600.1	99.263
HvCML49	HORVU.MOREX.r2.5HG0385590.1	Horvu_AKASHIN_5H01G246100.1	100	Horvu_FT11_5H01G253500.1	100	Horvu_BARKE_5H01G260500.1	100	HORVU.BARKE.r1.5HG0311540.1	100	Horvu_GOLDEN_5H01G224600.1	100	Horvu_HOCKETT_5H01G236900.1	100	Horvu_3081_5H01G250100.1	100	Horvu_HHOR_5H01G247100.1	100	Horvu_7552_5H01G246900.1	100	Horvu_8148_5H01G253500.1	100	Horvu_9043_5H01G246200.1	100	Horvu_10350_5H01G253400.1	100	HORVU.HOR_10350.r1.5HG0308240.1	100	Horvu_13821_5H01G239600.1	100	Horvu_13942_5H01G244200.1	100	Horvu_21599_5H01G241400.1	100	Horvu_IGRI_5H01G251000.1	100	HORVU.MOREX.r2.5HG0385590.1	100	Horvu_OUN333_5H01G249500.1	100	Horvu_PLANET_5H01G254200.1	100	Horvu_HUANG_5H01G236400.1	100	Horvu_CHIBA_5H01G244900.1	100
HvCML50	HORVU.MOREX.r2.5HG0401310.1	Horvu_AKASHIN_5H01G357300.1	99.818	Horvu_FT11_5H01G364800.1	99.454	Horvu_BARKE_5H01G373700.1	100	HORVU.BARKE.r1.5HG0324200.1	100	Horvu_GOLDEN_5H01G334700.1	100	Horvu_HOCKETT_5H01G351200.1	100	Horvu_3081_5H01G365400.1	99.636	Horvu_HHOR_5H01G360900.1	100	Horvu_7552_5H01G359300.1	99.818	Horvu_8148_5H01G368900.1	100	Horvu_9043_5H01G361400.1	100	Horvu_10350_5H01G370100.1	99.636	HORVU.HOR_10350.r1.5HG0320740.1	99.636	Horvu_13821_5H01G354900.1	100	Horvu_13942_5H01G354800.1	99.636	Horvu_21599_5H01G354300.1	99.636	Horvu_IGRI_5H01G365300.1	99.636	HORVU.MOREX.r2.5HG0401310.1	100			Horvu_PLANET_5H01G367600.1	100	Horvu_HUANG_5H01G347600.1	99.818	Horvu_CHIBA_5H01G355500.1	99.818
HvCML51	HORVU.MOREX.r2.5HG0401670.1	Horvu_AKASHIN_5H01G359400.1	99.776	Horvu_FT11_5H01G367400.1	98.652	Horvu_BARKE_5H01G376200.1	100	HORVU.BARKE.r1.1HG0050600.1	94.631	Horvu_GOLDEN_5H01G336800.1	100	Horvu_HOCKETT_5H01G353600.1	100	Horvu_3081_5H01G368400.1	100	Horvu_HHOR_5H01G363200.1	99.776	Horvu_7552_5H01G361500.1	99.776	Horvu_8148_5H01G371200.1	100	Horvu_9043_5H01G363800.1	97.539	Horvu_10350_5H01G372400.1	97.539	HORVU.HOR_10350.r1.5HG0320980.1	97.539	Horvu_13821_5H01G357200.1	99.776	Horvu_13942_5H01G357700.1	100	Horvu_21599_5H01G357100.1	100	Horvu_IGRI_5H01G368100.1	100	HORVU.MOREX.r2.5HG0401670.1	100	Horvu_OUN333_5H01G377100.1	100	Horvu_PLANET_5H01G370100.1	100	Horvu_HUANG_5H01G349700.1	99.776	Horvu_CHIBA_5H01G357800.1	99.776
HvCML52	HORVU.MOREX.r2.5HG0403070.1	Horvu_AKASHIN_5H01G370400.1	99.819	Horvu_FT11_5H01G379100.1	99.819	Horvu_BARKE_5H01G387800.1	100	HORVU.BARKE.r1.5HG0325700.1	100	Horvu_GOLDEN_5H01G347900.1	99.819	Horvu_HOCKETT_5H01G364700.1	99.819	Horvu_3081_5H01G379900.1	100	Horvu_HHOR_5H01G374700.1	99.457	Horvu_7552_5H01G373400.1	100	Horvu_8148_5H01G382800.1	99.819	Horvu_9043_5H01G375500.1	99.819	Horvu_10350_5H01G383800.1	99.819	HORVU.HOR_10350.r1.5HG0322190.1	99.819	Horvu_13821_5H01G368800.1	99.819	Horvu_13942_5H01G368900.1	100	Horvu_21599_5H01G368500.1	99.819	Horvu_IGRI_5H01G379600.1	99.638	HORVU.MOREX.r2.5HG0403070.1	100	Horvu_OUN333_5H01G365000.1	99.819	Horvu_PLANET_5H01G381800.1	100	Horvu_HUANG_5H01G361600.1	100	Horvu_CHIBA_5H01G366400.1	99.819
HvCML53	HORVU.MOREX.r2.5HG0403080.1	Horvu_AKASHIN_5H01G370500.1	99.679	Horvu_FT11_5H01G379300.1	99.359	Horvu_BARKE_5H01G387900.1	100	HORVU.BARKE.r1.5HG0325710.1	100	Horvu_GOLDEN_5H01G348000.1	99.679	Horvu_HOCKETT_5H01G364800.1	99.679	Horvu_3081_5H01G380000.1	100	Horvu_HHOR_5H01G374800.1	99.679	Horvu_7552_5H01G373500.1	100	Horvu_8148_5H01G382900.1	99.679	Horvu_9043_5H01G375600.1	99.679	Horvu_10350_5H01G383900.1	99.679	HORVU.HOR_10350.r1.5HG0322200.1	99.679	Horvu_13821_5H01G368900.1	99.679	Horvu_13942_5H01G369000.1	100	Horvu_21599_5H01G368600.1	99.679	Horvu_IGRI_5H01G379700.1	99.679	HORVU.MOREX.r2.5HG0403080.1	100	Horvu_OUN333_5H01G364900.1	99.679	Horvu_PLANET_5H01G381900.1	100	Horvu_HUANG_5H01G361700.1	100	Horvu_CHIBA_5H01G366300.1	99.679
HvCML54	HORVU.MOREX.r2.5HG0403090.1	Horvu_AKASHIN_5H01G370900.1	99.313	Horvu_FT11_5H01G379600.1	98.625	Horvu_BARKE_5H01G388100.1	100	HORVU.BARKE.r1.5HG0325760.1	100	Horvu_GOLDEN_5H01G348200.1	99.313	Horvu_HOCKETT_5H01G365000.1	99.313	Horvu_3081_5H01G380200.1	100	Horvu_HHOR_5H01G375100.1	98.625	Horvu_7552_5H01G373700.1	100	Horvu_8148_5H01G383200.1	99.313	Horvu_9043_5H01G375900.1	99.313	Horvu_10350_5H01G384200.1	99.313	HORVU.HOR_10350.r1.5HG0322230.1	99.313	Horvu_13821_5H01G369200.1	99.313	Horvu_13942_5H01G369200.1	100	Horvu_21599_5H01G368900.1	98.969	Horvu_IGRI_5H01G379900.1	99.313	HORVU.MOREX.r2.5HG0403090.1	100	Horvu_OUN333_5H01G364600.1	99.313	Horvu_PLANET_5H01G382100.1	100	Horvu_HUANG_5H01G361900.1	100	Horvu_CHIBA_5H01G365900.1	99.313
HvCML55	HORVU.MOREX.r2.5HG0406420.1	Horvu_AKASHIN_5H01G393600.1	98.561	Horvu_FT11_5H01G403400.1	97.122	Horvu_BARKE_5H01G412100.1	98.321	HORVU.BARKE.r1.5HG0328330.1	98.321	Horvu_GOLDEN_5H01G371900.1	98.321	Horvu_HOCKETT_5H01G389200.1	98.321	Horvu_3081_5H01G403700.1	99.52	Horvu_HHOR_5H01G398700.1	98.321	Horvu_7552_5H01G397700.1	98.321	Horvu_8148_5H01G406900.1	98.321	Horvu_9043_5H01G401000.1	98.321	Horvu_10350_5H01G409700.1	98.082	HORVU.HOR_10350.r1.5HG0324910.1	98.082	Horvu_13821_5H01G394600.1	98.321	Horvu_13942_5H01G394200.1	98.082	Horvu_21599_5H01G392000.1	99.281	Horvu_IGRI_5H01G404200.1	98.321	HORVU.MOREX.r2.5HG0406420.1	100	Horvu_OUN333_5H01G398800.1	98.082	Horvu_PLANET_5H01G406200.1	98.321	Horvu_HUANG_5H01G386000.1	99.281	Horvu_CHIBA_5H01G391900.1	98.321
HvCML56	HORVU.MOREX.r2.5HG0406440.1	Horvu_AKASHIN_5H01G393900.1	99.517	Horvu_FT11_5H01G403600.1	99.275	Horvu_BARKE_5H01G412300.1	99.758	HORVU.BARKE.r1.5HG0328360.1	99.758	Horvu_GOLDEN_5H01G372100.1	99.758	Horvu_HOCKETT_5H01G389400.1	99.758	Horvu_3081_5H01G403900.1	99.758	Horvu_HHOR_5H01G398900.1	99.758	Horvu_7552_5H01G397900.1	99.758	Horvu_8148_5H01G407100.1	99.758	Horvu_9043_5H01G401200.1	99.758	Horvu_10350_5H01G409900.1	99.758	HORVU.HOR_10350.r1.5HG0324930.1	99.758	Horvu_13821_5H01G394800.1	99.758	Horvu_13942_5H01G394400.1	99.758	Horvu_21599_5H01G392200.1	99.758	Horvu_IGRI_5H01G404400.1	99.758	HORVU.MOREX.r2.5HG0406440.1	100	Horvu_OUN333_5H01G399000.1	99.758	Horvu_PLANET_5H01G406400.1	99.758	Horvu_HUANG_Un01G083800.1	99.758	Horvu_CHIBA_5H01G392100.1	99.758
HvCML57	HORVU.MOREX.r2.5HG0407200.1	Horvu_AKASHIN_5H01G401100.1	100	Horvu_FT11_5H01G410700.1	99.621	Horvu_BARKE_5H01G419700.1	100	HORVU.BARKE.r1.5HG0329030.1	100	Horvu_GOLDEN_5H01G379100.1	100	Horvu_HOCKETT_5H01G396900.1	100	Horvu_3081_5H01G411000.1	99.811	Horvu_HHOR_5H01G405900.1	100	Horvu_7552_5H01G405100.1	100	Horvu_8148_5H01G414200.1	100	Horvu_9043_5H01G408400.1	100	Horvu_10350_5H01G417300.1	100	HORVU.HOR_10350.r1.5HG0325660.1	100	Horvu_13821_5H01G402300.1	100	Horvu_13942_5H01G401900.1	100	Horvu_21599_5H01G399100.1	99.811	Horvu_IGRI_5H01G411700.1	99.811	HORVU.MOREX.r2.5HG0407200.1	100	Horvu_OUN333_5H01G406000.1	100	Horvu_PLANET_5H01G414000.1	100	Horvu_HUANG_5H01G393200.1	100	Horvu_CHIBA_5H01G399500.1	100
HvCML58	HORVU.MOREX.r2.5HG0417090.1	Horvu_AKASHIN_5H01G474700.1	99.789	Horvu_FT11_5H01G486100.1	98.536	Horvu_BARKE_5H01G495500.1	100	HORVU.BARKE.r1.5HG0337010.1	100	Horvu_GOLDEN_Un01G135800.1	100	Horvu_HOCKETT_5H01G472700.1	100	Horvu_3081_5H01G485800.1	99.579	Horvu_HHOR_5H01G478200.1	100	Horvu_7552_5H01G478500.1	99.789	Horvu_8148_5H01G487200.1	100	Horvu_9043_5H01G483600.1	100	Horvu_10350_5H01G493300.1	100	HORVU.HOR_10350.r1.5HG0333680.1	100	Horvu_13821_5H01G476700.1	100	Horvu_13942_5H01G474500.1	99.368	Horvu_21599_5H01G473500.1	99.579	Horvu_IGRI_5H01G486900.1	100	HORVU.MOREX.r2.5HG0417090.1	100	Horvu_OUN333_5H01G481400.1	99.789	Horvu_PLANET_5H01G487000.1	100	Horvu_HUANG_5H01G467100.1	99.789	Horvu_CHIBA_5H01G473900.1	99.789
HvCML59	HORVU.MOREX.r2.5HG0423440.1	Horvu_AKASHIN_5H01G522200.1	99.786	Horvu_FT11_5H01G536100.1	99.573	Horvu_BARKE_5H01G544700.1	99.786	HORVU.BARKE.r1.5HG0342020.1	99.786	Horvu_GOLDEN_5H01G491900.1	99.786	Horvu_HOCKETT_5H01G518000.1	100	Horvu_3081_5H01G533800.1	100	Horvu_HHOR_5H01G524800.1	100	Horvu_7552_5H01G525900.1	99.786	Horvu_8148_5H01G535600.1	99.786	Horvu_9043_5H01G532500.1	99.786	Horvu_10350_5H01G542300.1	99.786	HORVU.HOR_10350.r1.5HG0338580.1	99.786	Horvu_13821_5H01G525700.1	100	Horvu_13942_5H01G521200.1	99.786	Horvu_21599_5H01G521400.1	100	Horvu_IGRI_5H01G532200.1	100	HORVU.MOREX.r2.5HG0423440.1	100	Horvu_OUN333_5H01G528200.1	99.786	Horvu_PLANET_5H01G534300.1	99.786	Horvu_HUANG_5H01G514100.1	99.786	Horvu_CHIBA_5H01G521500.1	99.786
HvCML60	HORVU.MOREX.r2.5HG0426500.1	Horvu_AKASHIN_5H01G549300.1	99.825	Horvu_FT11_5H01G563300.1	99.649	Horvu_BARKE_5H01G572400.1	100	HORVU.BARKE.r1.5HG0344840.1	100	Horvu_GOLDEN_5H01G516700.1	100	Horvu_HOCKETT_5H01G549300.1	100	Horvu_3081_5H01G560800.1	100	Horvu_HHOR_5H01G551400.1	100	Horvu_7552_5H01G553200.1	99.825	Horvu_8148_5H01G563200.1	99.825	Horvu_9043_5H01G559400.1	100	Horvu_10350_5H01G569400.1	100	HORVU.HOR_10350.r1.5HG0341320.1	100	Horvu_13821_5H01G553000.1	99.825	Horvu_13942_5H01G548500.1	100	Horvu_21599_5H01G548500.1	100	Horvu_IGRI_5H01G559100.1	100	HORVU.MOREX.r2.5HG0426500.1	100	Horvu_OUN333_5H01G555000.1	99.825	Horvu_PLANET_5H01G561100.1	99.825	Horvu_HUANG_5H01G541400.1	100	Horvu_CHIBA_5H01G550000.1	100
HvCML61	HORVU.MOREX.r2.5HG0434020.1	Horvu_AKASHIN_5H01G603200.1	99.583	Horvu_FT11_5H01G620500.1	99.167	Horvu_BARKE_5H01G629400.1	99.792	HORVU.BARKE.r1.5HG0350290.1	99.792	Horvu_GOLDEN_5H01G566600.1	100	Horvu_HOCKETT_5H01G605900.1	99.792	Horvu_3081_5H01G616700.1	100	Horvu_HHOR_5H01G605100.1	99.792	Horvu_7552_5H01G607400.1	99.792	Horvu_8148_5H01G618200.1	99.792	Horvu_9043_5H01G614900.1	99.792	Horvu_10350_5H01G623900.1	99.792	HORVU.HOR_10350.r1.5HG0346670.1	99.792	Horvu_13821_5H01G606000.1	99.792	Horvu_13942_5H01G602400.1	99.792	Horvu_21599_5H01G603200.1	99.792	Horvu_IGRI_5H01G615300.1	100	HORVU.MOREX.r2.5HG0434020.1	100	Horvu_OUN333_5H01G610100.1	99.792	Horvu_PLANET_5H01G615300.1	99.792	Horvu_HUANG_5H01G592700.1	99.792	Horvu_CHIBA_5H01G603400.1	99.583
HvCML62	HORVU.MOREX.r2.5HG0436020.1	Horvu_AKASHIN_5H01G619400.1	100	Horvu_FT11_5H01G638800.1	100	Horvu_BARKE_5H01G645900.1	100	HORVU.BARKE.r1.5HG0352000.1	100	Horvu_GOLDEN_5H01G581100.1	100	Horvu_HOCKETT_5H01G620300.1	100	Horvu_3081_5H01G633800.1	100	Horvu_HHOR_5H01G621700.1	100	Horvu_7552_5H01G624000.1	100	Horvu_8148_5H01G635300.1	100	Horvu_9043_5H01G631500.1	100	Horvu_10350_5H01G640100.1	100	HORVU.HOR_10350.r1.5HG0348380.1	100	Horvu_13821_5H01G622800.1	100	Horvu_13942_5H01G618900.1	100	Horvu_21599_5H01G620100.1	99.356	Horvu_IGRI_5H01G632300.1	100	HORVU.MOREX.r2.5HG0436020.1	100	Horvu_OUN333_5H01G626300.1	100	Horvu_PLANET_5H01G632200.1	100	Horvu_HUANG_5H01G608500.1	100	Horvu_CHIBA_5H01G619800.1	100
HvCML63	HORVU.MOREX.r2.6HG0474900.1	Horvu_AKASHIN_6H01G198600.1	99.869	Horvu_FT11_6H01G209400.1	99.869	Horvu_BARKE_6H01G215000.1	99.739	HORVU.BARKE.r1.6HG0382810.1	99.739	Horvu_GOLDEN_6H01G183100.1	99.739	Horvu_HOCKETT_6H01G194900.1	99.869	Horvu_3081_6H01G206600.1	99.739	Horvu_HHOR_6H01G199500.1	100	Horvu_7552_6H01G201200.1	99.739	Horvu_8148_6H01G209300.1	99.739	Horvu_9043_6H01G203600.1	99.739	Horvu_10350_6H01G210400.1	99.869	HORVU.HOR_10350.r1.6HG0379180.1	99.869	Horvu_13821_6H01G204900.1	100	Horvu_13942_6H01G200500.1	100	Horvu_21599_6H01G207100.1	99.739	Horvu_IGRI_6H01G206000.1	99.869	HORVU.MOREX.r2.6HG0474900.1	100	Horvu_OUN333_6H01G203500.1	100	Horvu_PLANET_6H01G209900.1	99.739	Horvu_HUANG_6H01G198000.1	100	Horvu_CHIBA_6H01G198700.1	99.739
HvCML64	HORVU.MOREX.r2.6HG0481250.1	Horvu_AKASHIN_6H01G239000.1	99.736	Horvu_FT11_6H01G257300.1	99.824	Horvu_BARKE_6H01G255600.1	99.824	HORVU.BARKE.r1.6HG0387530.1	99.824	Horvu_GOLDEN_6H01G222600.1	99.824	Horvu_HOCKETT_6H01G234000.1	100	Horvu_3081_6H01G248400.1	99.824	Horvu_HHOR_6H01G240200.1	99.824	Horvu_7552_6H01G242900.1	99.824	Horvu_8148_6H01G249400.1	99.824	Horvu_9043_6H01G245100.1	99.824	Horvu_10350_6H01G253900.1	99.824	HORVU.HOR_10350.r1.6HG0384360.1	99.824	Horvu_13821_6H01G244700.1	99.824	Horvu_13942_6H01G240500.1	99.824	Horvu_21599_6H01G249200.1	99.824	Horvu_IGRI_6H01G246400.1	100	HORVU.MOREX.r2.6HG0481250.1	100	Horvu_OUN333_6H01G246400.1	99.824	Horvu_PLANET_6H01G250500.1	100	Horvu_HUANG_6H01G239000.1	99.824	Horvu_CHIBA_6H01G245800.1	99.824
HvCML65	HORVU.MOREX.r2.6HG0508160.1	Horvu_AKASHIN_6H01G423600.1	99.608	Horvu_FT11_6H01G442700.1	99.412	Horvu_BARKE_6H01G442100.1	99.608	HORVU.BARKE.r1.6HG0408730.1	99.608	Horvu_GOLDEN_6H01G398600.1	100	Horvu_HOCKETT_6H01G414900.1	99.608	Horvu_3081_6H01G435200.1	99.412	Horvu_HHOR_6H01G423100.1	100	Horvu_7552_6H01G427600.1	99.608	Horvu_8148_6H01G435100.1	99.608	Horvu_9043_6H01G430800.1	99.608	Horvu_10350_6H01G439500.1	99.608	HORVU.HOR_10350.r1.6HG0405360.1	99.608	Horvu_13821_6H01G428900.1	99.412	Horvu_13942_6H01G437500.1	99.412	Horvu_21599_6H01G432600.1	99.608	Horvu_IGRI_6H01G432800.1	100	HORVU.MOREX.r2.6HG0508160.1	100	Horvu_OUN333_6H01G432800.1	100	Horvu_PLANET_6H01G436800.1	99.608	Horvu_HUANG_6H01G425800.1	99.608	Horvu_CHIBA_6H01G426800.1	99.608
HvCML66	HORVU.MOREX.r2.6HG0510800.1	Horvu_AKASHIN_5H01G100200.1	96.269	Horvu_FT11_6H01G461200.1	98.507	Horvu_BARKE_5H01G550700.1	97.512	HORVU.BARKE.r1.3HG0152350.1	95.975	Horvu_GOLDEN_5H01G497900.1	97.512	Horvu_HOCKETT_5H01G535900.1	97.512	Horvu_3081_7H01G587200.1	98.259	Horvu_HHOR_5H01G530800.1	97.512	Horvu_7552_7H01G579600.1	96.517	Horvu_8148_7H01G074500.1	97.015	Horvu_9043_5H01G538500.1	97.264	Horvu_10350_5H01G548400.1	97.264	HORVU.HOR_10350.r1.3HG0150710.1	95.745	Horvu_13821_5H01G531700.1	97.512	Horvu_13942_6H01G445000.1	100	Horvu_21599_5H01G527400.1	97.512	Horvu_IGRI_5H01G538100.1	97.512	HORVU.MOREX.r2.6HG0510800.1	100	Horvu_OUN333_7H01G589100.1	98.259	Horvu_PLANET_6H01G457700.1	98.756	Horvu_HUANG_7H01G068600.1	97.015	Horvu_CHIBA_4H01G486900.1	97.264
HvCML67	HORVU.MOREX.r2.6HG0512400.1	Horvu_AKASHIN_6H01G460200.1	99.327	Horvu_FT11_6H01G474200.1	98.99	Horvu_BARKE_6H01G479300.1	99.327	HORVU.BARKE.r1.6HG0412460.1	99.327	Horvu_GOLDEN_6H01G430800.1	99.327	Horvu_HOCKETT_6H01G450100.1	99.327	Horvu_3081_6H01G468500.1	99.327	Horvu_HHOR_6H01G458900.1	99.327	Horvu_7552_6H01G462900.1	99.327	Horvu_8148_6H01G475100.1	99.327	Horvu_9043_6H01G465800.1	99.327	Horvu_10350_6H01G473800.1	99.327	HORVU.HOR_10350.r1.6HG0408780.1	99.327	Horvu_13821_6H01G463400.1	99.327	Horvu_13942_6H01G460100.1	100	Horvu_21599_6H01G467000.1	99.327	Horvu_IGRI_6H01G466800.1	99.327	HORVU.MOREX.r2.6HG0512400.1	100	Horvu_OUN333_6H01G467600.1	99.327	Horvu_PLANET_6H01G472300.1	99.327	Horvu_HUANG_6H01G462200.1	99.327	Horvu_CHIBA_6H01G462600.1	100
HvCML68	HORVU.MOREX.r2.6HG0519400.1	Horvu_AKASHIN_6H01G515400.1	99.621	Horvu_FT11_6H01G531000.1	100	Horvu_BARKE_6H01G532600.1	99.621	HORVU.BARKE.r1.6HG0417870.1	99.621	Horvu_GOLDEN_Un01G134000.1	99.621	Horvu_HOCKETT_6H01G499600.1	99.621	Horvu_3081_6H01G524500.1	99.621	Horvu_HHOR_6H01G509800.1	99.621	Horvu_7552_6H01G517000.1	100	Horvu_8148_6H01G525300.1	99.621	Horvu_9043_6H01G520100.1	99.621	Horvu_10350_6H01G527200.1	100	HORVU.HOR_10350.r1.6HG0414060.1	98.864	Horvu_13821_6H01G519400.1	99.621	Horvu_13942_6H01G514500.1	100	Horvu_21599_6H01G516300.1	99.621	Horvu_IGRI_6H01G522200.1	99.621	HORVU.MOREX.r2.6HG0519400.1	100	Horvu_OUN333_6H01G522300.1	99.621	Horvu_PLANET_6H01G526000.1	99.621	Horvu_HUANG_6H01G515900.1	99.621	Horvu_CHIBA_6H01G518400.1	99.621
HvCML69	HORVU.MOREX.r2.7HG0532820.1	Horvu_AKASHIN_Un01G009100.1	99.621	Horvu_FT11_7H01G045500.1	99.053	Horvu_BARKE_7H01G043200.1	99.053	HORVU.BARKE.r1.7HG0428140.1	99.053	Horvu_GOLDEN_7H01G039200.1	99.621	Horvu_HOCKETT_7H01G040000.1	99.621	Horvu_3081_7H01G045500.1	99.053	Horvu_HHOR_7H01G041100.1	100	Horvu_7552_7H01G041200.1	100	Horvu_8148_7H01G041800.1	99.242	Horvu_9043_7H01G041900.1	99.053	Horvu_10350_7H01G043800.1	99.053	HORVU.HOR_10350.r1.7HG0424460.1	99.053	Horvu_13821_7H01G041600.1	99.053	Horvu_13942_7H01G039100.1	99.053	Horvu_21599_7H01G042800.1	99.242	Horvu_IGRI_Un01G012100.1	99.053	HORVU.MOREX.r2.7HG0532820.1	100	Horvu_OUN333_7H01G043700.1	99.053	Horvu_PLANET_7H01G042400.1	99.053	Horvu_HUANG_7H01G041600.1	99.242	Horvu_CHIBA_7H01G038800.1	99.053
HvCML70	HORVU.MOREX.r2.7HG0544910.1	Horvu_AKASHIN_7H01G128200.1	99.595	Horvu_FT11_7H01G117900.1	99.325	Horvu_BARKE_7H01G142100.1	99.595	HORVU.BARKE.r1.7HG0437450.1	97.365	Horvu_GOLDEN_7H01G116200.1	99.595	Horvu_HOCKETT_7H01G121100.1	99.865	Horvu_3081_7H01G139000.1	99.595	Horvu_HHOR_7H01G134300.1	99.595	Horvu_7552_7H01G134000.1	99.595	Horvu_8148_7H01G131400.1	99.865	Horvu_9043_7H01G137700.1	99.325	Horvu_10350_7H01G143500.1	99.325	HORVU.HOR_10350.r1.7HG0433710.1	95.964	Horvu_13821_7H01G131300.1	99.595	Horvu_13942_7H01G132700.1	99.595	Horvu_21599_7H01G139400.1	99.595	Horvu_IGRI_7H01G141300.1	99.595	HORVU.MOREX.r2.7HG0544910.1	100	Horvu_OUN333_7H01G140200.1	99.595	Horvu_PLANET_7H01G139300.1	99.595	Horvu_HUANG_7H01G120600.1	99.595	Horvu_CHIBA_7H01G126200.1	99.46
HvCML71	HORVU.MOREX.r2.7HG0550710.1	Horvu_AKASHIN_7H01G174200.1	99.656	Horvu_FT11_7H01G167100.1	99.656	Horvu_BARKE_7H01G188500.1	97.938	HORVU.BARKE.r1.7HG0441740.1	97.938	Horvu_GOLDEN_7H01G160100.1	97.938	Horvu_HOCKETT_7H01G168900.1	97.938	Horvu_3081_7H01G184800.1	99.656	Horvu_HHOR_7H01G180600.1	100	Horvu_7552_7H01G179000.1	99.656	Horvu_8148_7H01G178400.1	97.938	Horvu_9043_7H01G183800.1	97.938	Horvu_10350_7H01G190900.1	97.938	HORVU.HOR_10350.r1.7HG0438420.1	97.938	Horvu_13821_7H01G175900.1	97.938	Horvu_13942_7H01G177500.1	100	Horvu_21599_7H01G186400.1	99.656	Horvu_IGRI_7H01G179500.1	99.656	HORVU.MOREX.r2.7HG0550710.1	100	Horvu_OUN333_7H01G186800.1	99.656	Horvu_PLANET_7H01G186600.1	97.938	Horvu_HUANG_7H01G165800.1	99.656	Horvu_CHIBA_7H01G172700.1	99.656
HvCML72	HORVU.MOREX.r2.7HG0550720.1	Horvu_AKASHIN_7H01G174300.1	99.313	Horvu_FT11_7H01G167200.1	99.313	Horvu_BARKE_7H01G188600.1	100	HORVU.BARKE.r1.7HG0441750.1	100	Horvu_GOLDEN_7H01G160200.1	100	Horvu_HOCKETT_7H01G169000.1	100	Horvu_3081_7H01G184900.1	99.313	Horvu_HHOR_7H01G180700.1	100	Horvu_7552_7H01G179100.1	99.656	Horvu_8148_7H01G178500.1	100	Horvu_9043_7H01G183900.1	100	Horvu_10350_7H01G191000.1	100	HORVU.HOR_10350.r1.7HG0438430.1	100	Horvu_13821_7H01G176000.1	100	Horvu_13942_7H01G177600.1	100	Horvu_21599_7H01G186500.1	99.656	Horvu_IGRI_7H01G179600.1	99.313	HORVU.MOREX.r2.7HG0550720.1	100	Horvu_OUN333_7H01G186900.1	99.313	Horvu_PLANET_7H01G186700.1	100	Horvu_HUANG_7H01G165900.1	99.313	Horvu_CHIBA_7H01G172800.1	99.313
HvCML73	HORVU.MOREX.r2.7HG0572780.1	Horvu_AKASHIN_7H01G333300.1	100	Horvu_FT11_7H01G339200.1	100	Horvu_BARKE_7H01G349500.1	100	HORVU.BARKE.r1.7HG0459330.1	100	Horvu_GOLDEN_7H01G314500.1	100	Horvu_HOCKETT_7H01G330700.1	100	Horvu_3081_7H01G344200.1	100	Horvu_HHOR_7H01G337600.1	100	Horvu_7552_7H01G340000.1	100	Horvu_8148_7H01G337700.1	100	Horvu_9043_7H01G343100.1	100	Horvu_10350_7H01G351700.1	100	HORVU.HOR_10350.r1.7HG0456170.1	100	Horvu_13821_7H01G334700.1	100	Horvu_13942_7H01G334900.1	100	Horvu_21599_7H01G344800.1	100	Horvu_IGRI_7H01G338100.1	100	HORVU.MOREX.r2.7HG0572780.1	100	Horvu_OUN333_7H01G345400.1	100	Horvu_PLANET_7H01G347500.1	100	Horvu_HUANG_7H01G322500.1	100	Horvu_CHIBA_7H01G333300.1	100
HvCML74	HORVU.MOREX.r2.7HG0581800.1	Horvu_AKASHIN_7H01G383100.1	100	Horvu_FT11_7H01G386900.1	100	Horvu_BARKE_7H01G398100.1	100	HORVU.BARKE.r1.7HG0466080.1	100	Horvu_GOLDEN_7H01G361300.1	100	Horvu_HOCKETT_7H01G378000.1	100	Horvu_3081_7H01G393000.1	100	Horvu_HHOR_7H01G386100.1	100	Horvu_7552_7H01G387900.1	100	Horvu_8148_7H01G387200.1	100	Horvu_9043_7H01G391700.1	99.162	Horvu_10350_7H01G398500.1	100	HORVU.HOR_10350.r1.7HG0462560.1	100	Horvu_13821_7H01G385100.1	100	Horvu_13942_7H01G383000.1	100	Horvu_21599_7H01G394200.1	100	Horvu_IGRI_7H01G386900.1	100	HORVU.MOREX.r2.7HG0581800.1	100	Horvu_OUN333_7H01G395200.1	100	Horvu_PLANET_7H01G395000.1	100	Horvu_HUANG_7H01G372700.1	100	Horvu_CHIBA_7H01G381700.1	100
HvCML75	HORVU.MOREX.r2.7HG0584210.1	Horvu_AKASHIN_7H01G400200.1	99.776	Horvu_FT11_7H01G404000.1	99.776	Horvu_BARKE_7H01G414900.1	99.776	HORVU.BARKE.r1.7HG0467820.1	99.776	Horvu_GOLDEN_7H01G377300.1	99.553	Horvu_HOCKETT_7H01G394600.1	99.776	Horvu_3081_7H01G410400.1	100	Horvu_HHOR_7H01G403700.1	99.553	Horvu_7552_7H01G404500.1	100	Horvu_8148_7H01G403100.1	99.553	Horvu_9043_Un01G016200.1	99.553	Horvu_10350_7H01G414900.1	99.553	HORVU.HOR_10350.r1.7HG0464470.1	99.553	Horvu_13821_7H01G401500.1	99.553	Horvu_13942_7H01G399700.1	100	Horvu_21599_7H01G411000.1	99.553	Horvu_IGRI_7H01G404000.1	99.553	HORVU.MOREX.r2.7HG0584210.1	100	Horvu_OUN333_7H01G411900.1	100	Horvu_PLANET_7H01G411700.1	99.776	Horvu_HUANG_7H01G389000.1	99.776	Horvu_CHIBA_7H01G398000.1	99.776
HvCML76	HORVU.MOREX.r2.7HG0597770.1	Horvu_AKASHIN_7H01G499500.1	100	Horvu_FT11_7H01G503500.1	99.704	Horvu_BARKE_7H01G515400.1	100	HORVU.BARKE.r1.7HG0478530.1	100	Horvu_GOLDEN_7H01G471800.1	100	Horvu_HOCKETT_7H01G490300.1	100	Horvu_3081_7H01G509500.1	100	Horvu_HHOR_7H01G501500.1	100	Horvu_7552_7H01G501800.1	100	Horvu_8148_7H01G503100.1	100	Horvu_9043_7H01G505500.1	100	Horvu_10350_7H01G515300.1	100	HORVU.HOR_10350.r1.7HG0475200.1	100	Horvu_13821_7H01G502400.1	100	Horvu_13942_7H01G496700.1	100	Horvu_21599_7H01G507600.1	100	Horvu_IGRI_7H01G502900.1	100	HORVU.MOREX.r2.7HG0597770.1	100	Horvu_OUN333_7H01G509700.1	100	Horvu_PLANET_7H01G570600.1	100	Horvu_HUANG_7H01G487500.1	100	Horvu_CHIBA_7H01G496500.1	100
HvCML77	HORVU.MOREX.r2.7HG0605630.1	Horvu_AKASHIN_7H01G563200.1	99.211	Horvu_FT11_7H01G568000.1	99.211	Horvu_BARKE_7H01G579900.1	100	HORVU.BARKE.r1.7HG0485100.1	100	Horvu_GOLDEN_7H01G531400.1	99.803	Horvu_HOCKETT_7H01G551700.1	100	Horvu_3081_7H01G572400.1	100	Horvu_HHOR_7H01G565100.1	99.211	Horvu_7552_7H01G565100.1	99.803	Horvu_8148_7H01G566900.1	99.211	Horvu_9043_7H01G569900.1	99.014	Horvu_10350_7H01G580000.1	99.803	HORVU.HOR_10350.r1.7HG0481790.1	99.803	Horvu_13821_7H01G564800.1	99.803	Horvu_13942_7H01G560400.1	100	Horvu_21599_7H01G571500.1	99.211	Horvu_IGRI_7H01G565900.1	100	HORVU.MOREX.r2.7HG0605630.1	100	Horvu_OUN333_7H01G573900.1	100	Horvu_PLANET_7H01G507500.1	100	Horvu_HUANG_7H01G553300.1	99.211	Horvu_CHIBA_7H01G556800.1	99.211
HvCML78	HORVU.MOREX.r2.7HG0615610.1	Horvu_AKASHIN_7H01G637400.1	100	Horvu_FT11_7H01G645200.1	99.63	Horvu_BARKE_7H01G659500.1	99.815	HORVU.BARKE.r1.7HG0492970.1	99.817			Horvu_HOCKETT_7H01G627400.1	100			Horvu_HHOR_7H01G639300.1	100	Horvu_7552_7H01G639100.1	99.444	Horvu_8148_7H01G644600.1	100	Horvu_9043_7H01G645100.1	100	Horvu_10350_7H01G656300.1	100	HORVU.HOR_10350.r1.7HG0489660.1	100	Horvu_13821_7H01G639200.1	100			Horvu_21599_7H01G645000.1	100	Horvu_IGRI_7H01G641000.1	100	HORVU.MOREX.r2.7HG0615610.1	100	Horvu_OUN333_7H01G652600.1	100	Horvu_PLANET_7H01G650200.1	99.815	Horvu_HUANG_7H01G621800.1	100	Horvu_CHIBA_7H01G631300.1	100
HvCML79	HORVU.MOREX.r2.7HG0617740.1	Horvu_AKASHIN_7H01G654100.1	97.539	Horvu_FT11_7H01G661300.1	97.987	Horvu_BARKE_7H01G676000.1	98.21	HORVU.BARKE.r1.7HG0494650.1	98.413	Horvu_GOLDEN_7H01G610900.1	97.987	Horvu_HOCKETT_7H01G645800.1	99.553	Horvu_3081_7H01G662900.1	97.987	Horvu_HHOR_7H01G655900.1	97.987	Horvu_7552_7H01G656100.1	97.539	Horvu_8148_7H01G661500.1	98.21	Horvu_9043_7H01G660100.1	97.539	Horvu_10350_7H01G671700.1	97.763	HORVU.HOR_10350.r1.7HG0491140.1	97.763	Horvu_13821_7H01G655200.1	97.987	Horvu_13942_7H01G651900.1	98.21	Horvu_21599_7H01G661100.1	98.21	Horvu_IGRI_7H01G656100.1	98.21	HORVU.MOREX.r2.7HG0617740.1	100	Horvu_OUN333_Un01G016800.1	97.987	Horvu_PLANET_7H01G667900.1	97.987	Horvu_HUANG_Un01G107500.1	97.987	Horvu_CHIBA_7H01G647900.1	97.539
HvCML80	HORVU.MOREX.r2.7HG0617750.1	Horvu_AKASHIN_7H01G654300.1	96.171	Horvu_FT11_7H01G661400.1	99.775	Horvu_BARKE_7H01G675900.1	99.55	HORVU.BARKE.r1.7HG0494610.1	99.55	Horvu_GOLDEN_7H01G611000.1	99.099	Horvu_HOCKETT_7H01G646000.1	99.099	Horvu_3081_7H01G663200.1	99.099	Horvu_HHOR_7H01G656000.1	99.099	Horvu_7552_7H01G656100.1	92.793	Horvu_8148_7H01G661400.1	99.55	Horvu_9043_7H01G660300.1	96.171	Horvu_10350_7H01G671800.1	99.324	HORVU.HOR_10350.r1.7HG0491150.1	99.324	Horvu_13821_7H01G655300.1	99.775	Horvu_13942_7H01G651900.1	93.468	Horvu_21599_7H01G661000.1	99.55	Horvu_IGRI_7H01G656200.1	99.55	HORVU.MOREX.r2.7HG0617750.1	100	Horvu_OUN333_7H01G668200.1	99.099	Horvu_PLANET_7H01G668000.1	99.099	Horvu_HUANG_7H01G637000.1	99.099	Horvu_CHIBA_7H01G648100.1	96.171
