# Supplementary material for: Calmodulin and calmodulin-like gene family in barley: Identification, characterization and expression analyses
Source: Front Plant Sci. 2022 Aug 19;13:964888. doi: 10.3389/fpls.2022.964888 (PMC9439640; doi:10.3389/fpls.2022.964888)
Supplement: Supplementary file 7 [file Table_7.XLSX]

## Sheet: FPKM
Tissue expression patterns of HvCaMs/CMLs
Gene name	Gene ID	ROO1	ROO2	CAR5	CAR15	LEA	ETI	EPI	INF1	INF2	RAC	LEM	LOD	NOD	SEN
HvCaM1	HORVU.MOREX.r2.1HG0056080.1	786.906	1168.87	1061.18	224.458	399.745	311.628	747.461	738.868	648.145	1163.52	415.092	963.064	890.091	240.755
HvCaM2	HORVU.MOREX.r2.2HG0090830.1	1044.45	1722.46	843.853	165.422	504.516	503.297	1378.16	1047.87	559.878	1502.9	1407.34	2198.54	1516.08	709.24
HvCaM3	HORVU.MOREX.r2.3HG0212490.1	544.285	485.527	580.788	162.903	249.734	194.684	204.552	1020.48	901.401	457.204	193.259	506.578	711.782	212.293
HvCaM4	HORVU.MOREX.r2.3HG0214120.1	1363.87	1131.9	702.314	271.632	742.587	621.14	580.713	834.742	527.474	803.467	343.108	744.552	1514.52	928.47
HvCaM5	HORVU.MOREX.r2.4HG0316710.1	151.505	155.664	315.036	15.8347	164.097	56.7275	124.202	157.794	140.965	223.475	55.0438	151.831	228.188	149.855
HvCML1	HORVU.MOREX.r2.1HG0015960.1	0.1741	0.2053	0.1799	0	1.71995	1.5921	12.4736	0.1602	0	0.476975	0.931433	0.16035	0.6311	1.0297
HvCML2	HORVU.MOREX.r2.1HG0025060.1	35.8203	107.69	102.901	26.3453	60.4828	25.4567	150.357	63.9729	19.2781	183.829	433.445	236.734	196.691	173.92
HvCML3	HORVU.MOREX.r2.1HG0041720.1	2.7804	6.6588	14.2585	3.05447	2.8514	3.4453	3.2688	0	0	2.2949	5.08053	0.7922	18.2042	0.1048
HvCML4	HORVU.MOREX.r2.1HG0046990.1	16.4684	55.4089	45.1574	17.9919	10.0681	1.2141	61.9268	4.6378	1.5142	163.403	398.195	175.587	177.017	25.37
HvCML5	HORVU.MOREX.r2.1HG0056090.1	7.39973	3.6946	2.5032	0.3757	6.2711	12.9484	4.9935	1.46303	1.6326	4.8953	2.94917	5.3057	44.7107	3.25815
HvCML6	HORVU.MOREX.r2.1HG0062780.1	0	0	0	0	0	0	0	0	0	0	0	0	0	0
HvCML7	HORVU.MOREX.r2.1HG0066020.1	0	0	0	0	0	0	0	0	0	0	0	0	0	0
HvCML8	HORVU.MOREX.r2.1HG0071870.1	5.4732	8.50137	0	0.0852	1.86905	0.4063	0.989	0.3363	0.3757	0.709025	0.1528	0	3.563	6.59995
HvCML9	HORVU.MOREX.r2.1HG0075300.1	4.35077	19.1678	1.22855	0	2.7321	1.85205	5.4963	0.3069	0	3.35387	5.19747	1.57745	3.3944	6.72
HvCML10	HORVU.MOREX.r2.1HG0077590.1	20.2912	13.51	5.47055	9.23787	0.83435	5.8773	0.3831	0.164233	0	0	0.1003	0	0	2.9623
HvCML11	HORVU.MOREX.r2.1HG0077610.1	0.386933	0.889733	12.1411	42.4461	0	0	0	0	0	0	0	0	0	0.1241
HvCML12	HORVU.MOREX.r2.2HG0091700.1	0	0.173167	0.47285	0	0	0	0	0	0	0.4443	11.534	128.36	0.1656	0
HvCML13	HORVU.MOREX.r2.2HG0100710.1	0.0733667	5.2653	0.5529	0	0	0.1741	0.3085	0.5188	0	1.18915	0.6539	0.22305	10.2182	0.29325
HvCML14	HORVU.MOREX.r2.2HG0100730.1	20.6116	25.903	6.49965	3.21833	14.5903	7.19375	24.9092	0.575	0	10.1685	20.0137	3.5997	145.715	40.7007
HvCML15	HORVU.MOREX.r2.2HG0102600.1	0	0	0	0	0	1.90165	0	0	0	0	0	0	0	0
HvCML16	HORVU.MOREX.r2.2HG0102640.1	38.239	0	0	0	2.06895	25.6164	14.7215	0	2.2203	0.454225	4.3723	0.61615	0	0.3725
HvCML17	HORVU.MOREX.r2.2HG0102660.1	81.7238	18.0607	1.29155	1.85697	138.492	135.476	288.063	0.227767	5.3249	5.79818	105.193	56.4601	220.038	17.6573
HvCML18	HORVU.MOREX.r2.2HG0102680.1	227.98	233.886	239.383	134.537	163.267	245.596	159.304	242.882	231.214	332.162	274.645	358.322	652.819	198.412
HvCML19	HORVU.MOREX.r2.2HG0121540.1	0	0	0	0	0	0	0	0	0	0	0	0	0	0
HvCML20	HORVU.MOREX.r2.2HG0146960.1	6.34353	21.0126	2.37125	0.0690667	6.44305	3.96415	10.5385	0.2209	0	23.1145	94.9358	23.2715	31.9161	2.0959
HvCML21	HORVU.MOREX.r2.2HG0152560.1	2.76537	4.16783	5.84075	1.55193	3.5784	4.09315	5.245	14.0213	14.389	6.3683	2.96823	4.27885	7.0087	5.5958
HvCML22	HORVU.MOREX.r2.2HG0154830.1	0.354833	0.614333	1.36015	1.28707	0.5811	3.8257	1.3441	1.44787	1.5818	0.7265	0.690167	0.34705	0.6381	1.84705
HvCML23	HORVU.MOREX.r2.2HG0157810.1	4.09343	0.5383	2.23665	35.358	6.93015	24.1587	66.7502	0.0851	1.5923	0.262575	4.2031	0.2501	0.6204	7.2089
HvCML24	HORVU.MOREX.r2.2HG0160400.1	59.7668	29.4562	188.045	72.7363	90.3295	149.161	102.392	102.667	110.753	137.305	117.021	81.3698	226.728	179.479
HvCML25	HORVU.MOREX.r2.3HG0187650.1	11.1195	151.396	10.7061	1.74527	7.34235	0.96145	15.6662	13.8183	0.9428	108.854	209.41	139.863	33.0773	13.1607
HvCML26	HORVU.MOREX.r2.3HG0221410.1	13.7258	26.6896	34.0739	8.28573	14.5637	19.1414	22.2601	30.7888	21.5198	22.2665	10.5819	20.9532	15.61	16.4314
HvCML27	HORVU.MOREX.r2.3HG0223920.1	0.196267	0.111733	0	0	1.34335	0.19155	0	0.192733	0	0.6852	1.07207	0.11645	5.9794	0
HvCML28	HORVU.MOREX.r2.3HG0242210.1	2.15627	0.7415	0.2143	0.247433	0.10175	0	0	0.694967	1.6446	1.83918	0.0432667	0.0719	0	0
HvCML29	HORVU.MOREX.r2.3HG0242550.1	0	0.0891333	0	1.05903	0.1535	0	0.7322	0	0	0	1.2305	2.05035	0	0
HvCML30	HORVU.MOREX.r2.3HG0246380.1	359.401	421.679	356.77	154.183	193.446	80.8018	391.449	279.628	277.938	273.134	153.54	168.614	284.763	409.086
HvCML31	HORVU.MOREX.r2.3HG0266990.1	53.1813	113.95	82.7359	3.56837	59.6799	39.2326	100.376	67.5642	50.2847	267.327	422.419	322.857	144.376	83.5375
HvCML32	HORVU.MOREX.r2.3HG0267050.1	16.069	49.656	10.947	2.713	31.5572	8.94325	44.9228	14.12	1.7977	145.939	122.225	184.084	155.428	27.2322
HvCML33	HORVU.MOREX.r2.3HG0268840.1	1.90837	56.3251	1.69095	25.5588	5.8949	0.89065	16.6641	3.43097	0	44.1868	126.259	22.9845	5.4608	8.0176
HvCML34	HORVU.MOREX.r2.3HG0268890.1	4.1983	107.37	1.73305	0.560367	2.93695	0.23745	40.1462	4.43487	0	103.146	100.786	29.4186	40.8044	10.7891
HvCML35	HORVU.MOREX.r2.3HG0268900.1	2.40307	96.0487	1.32835	2.52327	3.04435	0.3585	50.094	6.39603	0	134.879	179.589	34.8021	82.1689	8.50155
HvCML36	HORVU.MOREX.r2.3HG0268910.1	0	1.02107	0	0	0	0	0	0	0	0	0.0674667	0	0	0
HvCML37	HORVU.MOREX.r2.4HG0297110.1	55.9119	154.516	53.8262	23.9858	22.8376	53.7042	124.794	33.1072	31.2845	96.9691	183.587	203.131	58.1664	50.3747
HvCML38	HORVU.MOREX.r2.4HG0297400.1	0.2196	0.2151	0	0	0.1708	0.0737	0.397	0	0.2372	0.4205	2.03653	0.7311	0	0.08405
HvCML39	HORVU.MOREX.r2.4HG0315500.1	23.1747	109.282	3.1353	0.0985	10.7542	9.64125	13.8225	1.18907	0.5774	24.4152	39.3374	20.511	15.1087	15.8143
HvCML40	HORVU.MOREX.r2.4HG0317560.1	8.33893	87.2433	30.7157	2.42187	37.2705	7.04395	27.6486	2.11603	1.457	22.7841	63.4062	24.456	56.7575	21.4529
HvCML41	HORVU.MOREX.r2.4HG0325840.1	33.8649	8.61977	15.8614	2.93103	20.2771	21.109	122.176	1.3158	1.7927	85.7443	96.2849	34.3319	75.2086	57.4544
HvCML42	HORVU.MOREX.r2.4HG0341420.1	68.4196	74.923	67.0734	34.0119	46.5709	144.063	85.768	28.9355	29.4083	62.2612	89.6611	78.5498	139.45	75.918
HvCML43	HORVU.MOREX.r2.5HG0359840.1	21.3816	292.009	7.17495	1.42287	7.69465	2.61505	18.8018	4.85127	0	54.4201	115.233	27.941	17.57	20.0941
HvCML44	HORVU.MOREX.r2.5HG0359860.1	0.830767	15.1733	0.5346	0.116633	0.5691	0.43875	3.7274	0	0.3684	7.7612	3.9039	0.84475	2.9969	2.5365
HvCML45	HORVU.MOREX.r2.5HG0363320.1	0	0	0.06425	0.0456333	0	0.05085	0.0923	0	0	0	0	0	0	0
HvCML46	HORVU.MOREX.r2.5HG0381760.1	17.4638	19.0688	25.6767	1.79553	14.9609	5.96415	7.906	9.1619	3.4209	29.3088	33.9735	22.8192	110.017	23.284
HvCML47	HORVU.MOREX.r2.5HG0381860.1	27.745	146.175	58.7903	79.6889	25.226	51.5829	85.8579	31.748	26.0659	104.42	145.709	238.316	69.4254	24.2194
HvCML48	HORVU.MOREX.r2.5HG0382630.1	3.99917	7.90897	2.80165	15.786	0.23335	0.19645	1.2808	0	0	0.335	1.17177	0.44145	4.937	0.8152
HvCML49	HORVU.MOREX.r2.5HG0385590.1	7.3215	9.49653	0	0	0.50495	1.1063	4.9668	0.138267	0	3.00083	2.96017	0.20075	4.1853	0.26065
HvCML50	HORVU.MOREX.r2.5HG0401310.1	23.4848	66.1612	3.84555	0.6389	27.3365	15.2692	39.8193	8.7078	0.3211	24.4815	17.4902	8.01715	169.027	60.2187
HvCML51	HORVU.MOREX.r2.5HG0401670.1	0	0	0	0	0	0	0	0	0	0	0	0	0	0
HvCML52	HORVU.MOREX.r2.5HG0403070.1	1.52887	3.4911	0.52595	0.0724333	4.46775	6.2745	4.3764	0.269033	0.3294	8.18458	2.15597	2.1559	5.083	0.8162
HvCML53	HORVU.MOREX.r2.5HG0403080.1	2.37967	0	0	0	1.25625	6.4331	11.7434	0	0.8321	0.562875	1.09017	2.2625	4.0054	0
HvCML54	HORVU.MOREX.r2.5HG0403090.1	575.55	198.578	20.6721	9.15903	404.505	143.113	1386.4	0.195367	1.9292	136.361	82.7081	102.234	446.738	241.773
HvCML55	HORVU.MOREX.r2.5HG0406420.1	13.484	117.153	3.4733	55.162	2.4484	1.0114	2.4322	0.945033	0	19.9524	48.3769	13.3007	2.3851	0.1781
HvCML56	HORVU.MOREX.r2.5HG0406440.1	37.2696	21.2087	2.23965	54.0904	0.7003	3.06845	0.272	0.206533	0	0.254075	5.22747	0.62715	0	0.16615
HvCML57	HORVU.MOREX.r2.5HG0407200.1	102.048	128.606	188.151	77.1309	73.7445	141.715	66.8774	278.406	321.606	201.46	101.618	291.405	173.827	78.0114
HvCML58	HORVU.MOREX.r2.5HG0417090.1	22.4584	12.9421	0.7153	2.79303	1.20015	0.37725	2.4659	0.157733	0	0.5769	11.6612	13.249	1.8858	0.1457
HvCML59	HORVU.MOREX.r2.5HG0423440.1	26.2898	45.3138	2.17535	1.54757	6.9848	189.668	35.3757	1.58087	0	4.41225	4.76963	0.60975	5.4939	19.5067
HvCML60	HORVU.MOREX.r2.5HG0426500.1	1.33683	1.50707	0	0	0	0	0	0	0	0	0	0	0	0
HvCML61	HORVU.MOREX.r2.5HG0434020.1	0.1888	0.672667	3.30715	4.6753	1.05835	12.6596	19.5047	0.3147	7.0563	0.2909	1.9125	3.21985	0.2152	71.553
HvCML62	HORVU.MOREX.r2.5HG0436020.1	14.2596	13.563	0	0.0523	2.71	0	0.1543	3.4664	0.2624	4.75068	4.93283	0.73295	2.9476	8.8942
HvCML63	HORVU.MOREX.r2.6HG0474900.1	4.61413	6.53627	31.3632	10.1048	37.8375	18.3739	18.7699	7.09627	11.4523	24.838	63.727	31.8937	57.3219	33.4725
HvCML64	HORVU.MOREX.r2.6HG0481250.1	16.1179	21.0514	21.5889	3.22323	15.3494	10.4084	18.1913	22.3559	22.2042	23.5174	8.46753	18.7719	40.0141	10.7633
HvCML65	HORVU.MOREX.r2.6HG0508160.1	0.617567	4.42633	2.4242	0	0	0	0.1998	0	0	0.95035	1.64493	0.47635	0	1.0362
HvCML66	HORVU.MOREX.r2.6HG0510800.1	0	0	0	0	0	0	0	0	0	0	0	0	0	0
HvCML67	HORVU.MOREX.r2.6HG0512400.1	19.3053	6.08243	1.39365	0.6131	3.15875	0.86675	20.0433	0.9699	0	15.6285	44.8133	19.2729	3.2876	3.88925
HvCML68	HORVU.MOREX.r2.6HG0519400.1	29.9491	9.42303	73.1112	20.8577	74.0109	87.4667	113.511	8.34487	6.3837	24.5986	29.3243	47.2989	78.5785	108.495
HvCML69	HORVU.MOREX.r2.7HG0532820.1	0	0	0	0	0	0	0	0	0	0	6.92787	0.3614	0	0
HvCML70	HORVU.MOREX.r2.7HG0544910.1	3.3041	15.0374	0.22725	1.45637	1.3803	5.82205	6.3501	1.25057	0.4327	4.13108	16.694	8.32435	1.8688	1.26765
HvCML71	HORVU.MOREX.r2.7HG0550710.1	6.2588	193.5	0	0	0	0	0	2.2869	0	8.29198	0.5764	3.2914	0	0
HvCML72	HORVU.MOREX.r2.7HG0550720.1	28.1158	171.622	4.2204	1.86273	0	2.9682	1.5092	1.40667	0	9.43125	1.57327	0.8693	29.5929	0
HvCML73	HORVU.MOREX.r2.7HG0572780.1	0.652133	0	0	0	0	0	0	0	0	0.21315	314.479	7.8805	3.3936	0
HvCML74	HORVU.MOREX.r2.7HG0581800.1	0	0.102667	0	0	0	0	0.1635	0	0	0.1201	6.99757	0.1547	0.314	0.10425
HvCML75	HORVU.MOREX.r2.7HG0584210.1	129.277	146.594	274.544	98.6446	77.9535	48.8651	62.06	71.8337	60.4715	142.38	94.5545	104.625	305.02	62.3624
HvCML76	HORVU.MOREX.r2.7HG0597770.1	21.6661	12.0855	52.2754	34.6769	72.3689	54.0127	167.892	46.839	54.2529	66.9935	90.5629	51.0183	41.7088	78.8161
HvCML77	HORVU.MOREX.r2.7HG0605630.1	8.17003	4.768	0.4957	0.388367	10.4579	28.2248	91.1279	0	0	4.05978	9.79277	0.19475	21.2872	20.4288
HvCML78	HORVU.MOREX.r2.7HG0615610.1	111.421	17.2316	88.9901	46.2081	55.0221	64.7561	88.0249	0.6305	0	5.11845	15.4077	54.5945	83.5856	20.3166
HvCML79	HORVU.MOREX.r2.7HG0617740.1	2.64977	193.202	0.7904	0.0925667	0.3199	0.39885	7.2425	0	0	6.25103	18.438	2.06005	31.6754	1.3985
HvCML80	HORVU.MOREX.r2.7HG0617750.1	5.6499	103.287	0	0	0	0	0	0	0	1.23785	0.1525	0.2292	0.2689	0.1524

## Sheet: log10(FPKM+1)
Tissue expression patterns of HvCaMs/CMLs
Gene name	Gene ID	ROO1	ROO2	CAR5	CAR15	LEA	ETI	EPI	INF1	INF2	RAC	LEM	LOD	NOD	SEN
HvCaM1	HORVU.MOREX.r2.1HG0056080.1	2.89647	3.06814	3.0262	2.35307	2.60287	2.49503	2.87417	2.86915	2.81234	3.06615	2.61919	2.98411	2.94992	2.38338
HvCaM2	HORVU.MOREX.r2.2HG0090830.1	3.0193	3.2364	2.92678	2.22121	2.70373	2.70269	3.13961	3.02072	2.74887	3.17722	3.14871	3.34233	3.18101	2.85141
HvCaM3	HORVU.MOREX.r2.3HG0212490.1	2.73662	2.68711	2.76476	2.21459	2.39921	2.29155	2.31292	3.00923	2.9554	2.66106	2.28838	2.7055	2.85296	2.32898
HvCaM4	HORVU.MOREX.r2.3HG0214120.1	3.13509	3.05419	2.84715	2.43558	2.87133	2.79389	2.76471	2.92207	2.72302	2.90551	2.53669	2.87248	3.18056	2.96824
HvCaM5	HORVU.MOREX.r2.4HG0316710.1	2.18328	2.19497	2.49974	1.2262	2.21774	1.76138	2.09761	2.20084	2.15218	2.35117	1.74853	2.18421	2.36019	2.17856
HvCML1	HORVU.MOREX.r2.1HG0015960.1	0.0697051	0.0810952	0.0718452		0.434561	0.413652	1.12948	0.0645329		0.169373	0.28588	0.064589	0.212481	0.307432
HvCML2	HORVU.MOREX.r2.1HG0025060.1	1.56609	2.03619	2.01662	1.43688	1.78875	1.42254	2.18	1.81273	1.30703	2.26677	2.63793	2.37609	2.29599	2.24284
HvCML3	HORVU.MOREX.r2.1HG0041720.1	0.577538	0.884161	1.18351	0.607934	0.585619	0.647901	0.630306			0.517842	0.783942	0.253386	1.2834	0.0432837
HvCML4	HORVU.MOREX.r2.1HG0046990.1	1.24225	1.75135	1.66424	1.27857	1.04407	0.345197	1.79884	0.75111	0.4004	2.21591	2.60118	2.24696	2.25046	1.42111
HvCML5	HORVU.MOREX.r2.1HG0056090.1	0.924265	0.671599	0.544465	0.138524	0.8616	1.14452	0.777681	0.39147	0.420385	0.770506	0.596505	0.799733	1.66002	0.629221
HvCML6	HORVU.MOREX.r2.1HG0062780.1
HvCML7	HORVU.MOREX.r2.1HG0066020.1
HvCML8	HORVU.MOREX.r2.1HG0071870.1	0.811119	0.977786		0.0355098	0.457738	0.148078	0.298635	0.125904	0.138524	0.232748	0.061754		0.65925	0.880811
HvCML9	HORVU.MOREX.r2.1HG0075300.1	0.728416	1.30466	0.348022		0.571953	0.455157	0.812666	0.116242		0.638876	0.792214	0.41119	0.6429	0.887617
HvCML10	HORVU.MOREX.r2.1HG0077590.1	1.3282	1.16167	0.810941	1.01021	0.263482	0.837418	0.140854	0.06604			0.0415111			0.597947
HvCML11	HORVU.MOREX.r2.1HG0077610.1	0.142056	0.276401	1.11863	1.63795										0.0508049
HvCML12	HORVU.MOREX.r2.2HG0091700.1		0.0693597	0.168159							0.159657	1.09809	2.1118	0.0665495
HvCML13	HORVU.MOREX.r2.2HG0100710.1	0.0307481	0.796942	0.191143			0.0697051	0.116774	0.181501		0.340276	0.218509	0.0874442	1.04992	0.111682
HvCML14	HORVU.MOREX.r2.2HG0100730.1	1.33469	1.4298	0.875041	0.625141	1.19285	0.913483	1.41345	0.197281		1.048	1.3225	0.66273	2.16648	1.62014
HvCML15	HORVU.MOREX.r2.2HG0102600.1						0.462645
HvCML16	HORVU.MOREX.r2.2HG0102640.1	1.59372				0.48699	1.42515	1.19649		0.507896	0.162632	0.73016	0.208482		0.137512
HvCML17	HORVU.MOREX.r2.2HG0102660.1	1.91763	1.28014	0.360129	0.455905	2.14455	2.13506	2.46099	0.0891158	0.801054	0.832392	2.02609	1.75937	2.34447	1.27085
HvCML18	HORVU.MOREX.r2.2HG0102680.1	2.3598	2.37086	2.3809	2.13206	2.21555	2.39199	2.20494	2.38718	2.36589	2.52266	2.44035	2.55548	2.81546	2.29975
HvCML19	HORVU.MOREX.r2.2HG0121540.1
HvCML20	HORVU.MOREX.r2.2HG0146960.1	0.865905	1.34267	0.527791	0.0290048	0.871751	0.695845	1.06215	0.0866801		1.38228	1.98198	1.3851	1.51741	0.490787
HvCML21	HORVU.MOREX.r2.2HG0152560.1	0.575807	0.713308	0.835104	0.406869	0.660714	0.706986	0.795532	1.17671	1.18721	0.867367	0.598597	0.722539	0.903562	0.819267
HvCML22	HORVU.MOREX.r2.2HG0154830.1	0.131886	0.207993	0.37294	0.359279	0.198959	0.68356	0.369976	0.388788	0.411923	0.237167	0.22793	0.129384	0.21434	0.454395
HvCML23	HORVU.MOREX.r2.2HG0157810.1	0.707011	0.187041	0.510096	1.5606	0.899281	1.40069	1.83091	0.0354698	0.413685	0.101257	0.716262	0.0969448	0.209622	0.914285
HvCML24	HORVU.MOREX.r2.2HG0160400.1	1.78367	1.48368	2.27657	1.86768	1.96061	2.17656	2.01449	2.01564	2.04826	2.14084	2.07196	1.91577	2.35742	2.25643
HvCML25	HORVU.MOREX.r2.3HG0187650.1	1.08349	2.18297	1.06841	0.438585	0.921288	0.292577	1.22184	1.1708	0.288428	2.04082	2.32307	2.1488	1.53247	1.15108
HvCML26	HORVU.MOREX.r2.3HG0221410.1	1.16808	1.44232	1.54498	0.967816	1.19211	1.30409	1.36661	1.50227	1.35256	1.36673	1.06378	1.3415	1.22037	1.24133
HvCML27	HORVU.MOREX.r2.3HG0223920.1	0.077828	0.0460006			0.369837	0.0761123		0.0765434		0.226651	0.316404	0.0478393	0.843818
HvCML28	HORVU.MOREX.r2.3HG0242210.1	0.499174	0.240923	0.084326	0.0960173	0.0420831			0.229161	0.42236	0.453192	0.0183953	0.0301543
HvCML29	HORVU.MOREX.r2.3HG0242550.1		0.037081		0.313663	0.0620176		0.238598				0.348402	0.48435
HvCML30	HORVU.MOREX.r2.3HG0246380.1	2.55679	2.62601	2.5536	2.19084	2.2888	1.91276	2.59378	2.44813	2.44551	2.43796	2.18904	2.22946	2.45601	2.61288
HvCML31	HORVU.MOREX.r2.3HG0266990.1	1.73385	2.06051	1.92291	0.659761	1.78304	1.60458	2.00594	1.8361	1.70999	2.42866	2.62677	2.51035	2.16249	1.92705
HvCML32	HORVU.MOREX.r2.3HG0267050.1	1.23221	1.70463	1.07726	0.569725	1.51265	0.997528	1.66203	1.17955	0.446801	2.16714	2.0907	2.26737	2.19432	1.45074
HvCML33	HORVU.MOREX.r2.3HG0268840.1	0.463649	1.75835	0.429906	1.42421	0.838528	0.276611	1.24709	0.646498		1.65501	2.10469	1.37993	0.810286	0.955091
HvCML34	HORVU.MOREX.r2.3HG0268890.1	0.715861	2.03491	0.436648	0.193227	0.59516	0.0925277	1.61433	0.735189		2.01764	2.00769	1.48314	1.62122	1.07148
HvCML35	HORVU.MOREX.r2.3HG0268900.1	0.53187	1.98699	0.367048	0.546946	0.606849	0.13306	1.70837	0.868999		2.13315	2.25669	1.55391	1.91996	0.977794
HvCML36	HORVU.MOREX.r2.3HG0268910.1		0.305581									0.0283543
HvCML37	HORVU.MOREX.r2.4HG0297110.1	1.7552	2.19178	1.73899	1.39769	1.37726	1.73802	2.09966	1.53285	1.50899	1.99109	2.2662	2.30991	1.77208	1.71075
HvCML38	HORVU.MOREX.r2.4HG0297400.1	0.0862174	0.084612			0.0684827	0.030883	0.145196		0.0924399	0.152441	0.482378	0.238322		0.0350493
HvCML39	HORVU.MOREX.r2.4HG0315500.1	1.38336	2.04251	0.616507	0.0408001	1.07019	1.02699	1.17092	0.340259	0.197942	1.40509	1.60571	1.33266	1.20706	1.22568
HvCML40	HORVU.MOREX.r2.4HG0317560.1	0.970297	1.94568	1.50127	0.534263	1.58286	0.905469	1.4571	0.493602	0.390405	1.37629	1.80893	1.40579	1.76161	1.35127
HvCML41	HORVU.MOREX.r2.4HG0325840.1	1.54239	0.983165	1.22689	0.594507	1.32791	1.34457	2.09053	0.364701	0.446024	1.93824	1.98805	1.54817	1.882	1.76682
HvCML42	HORVU.MOREX.r2.4HG0341420.1	1.84148	1.88037	1.83298	1.54422	1.67734	2.16156	1.93836	1.47619	1.48299	1.80114	1.95742	1.90064	2.14752	1.88603
HvCML43	HORVU.MOREX.r2.5HG0359840.1	1.34989	2.46688	0.912485	0.38433	0.939252	0.558114	1.2967	0.76725		1.74367	2.06533	1.46151	1.26881	1.32416
HvCML44	HORVU.MOREX.r2.5HG0359860.1	0.262633	1.2088	0.185995	0.0479106	0.195651	0.157985	0.674622		0.136213	0.942564	0.690542	0.265938	0.601723	0.548574
HvCML45	HORVU.MOREX.r2.5HG0363320.1			0.0270437	0.0193794		0.0215407	0.0383419
HvCML46	HORVU.MOREX.r2.5HG0381760.1	1.26632	1.30252	1.42613	0.446465	1.20306	0.842868	0.949683	1.00697	0.645511	1.48157	1.54374	1.37693	2.04539	1.38532
HvCML47	HORVU.MOREX.r2.5HG0381860.1	1.45856	2.16783	1.77663	1.90681	1.41873	1.72084	1.93881	1.51518	1.43242	2.02292	2.16646	2.37897	1.84773	1.40173
HvCML48	HORVU.MOREX.r2.5HG0382630.1	0.698898	0.949827	0.579972	1.22495	0.0910863	0.0778946	0.358087			0.125481	0.336813	0.1588	0.773567	0.258924
HvCML49	HORVU.MOREX.r2.5HG0385590.1	0.920202	1.02105			0.177522	0.32352	0.775741	0.056244		0.60215	0.597713	0.0794526	0.714774	0.100595
HvCML50	HORVU.MOREX.r2.5HG0401310.1	1.3889	1.82712	0.685343	0.214552	1.45235	1.21137	1.61087	0.987121	0.120936	1.40622	1.26694	0.955069	2.23052	1.78688
HvCML51	HORVU.MOREX.r2.5HG0401670.1
HvCML52	HORVU.MOREX.r2.5HG0403070.1	0.402926	0.652353	0.18354	0.0303703	0.737809	0.861803	0.730492	0.103473	0.123656	0.963059	0.499132	0.499123	0.784118	0.259164
HvCML53	HORVU.MOREX.r2.5HG0403080.1	0.528874				0.353387	0.87117	1.10529		0.262949	0.193924	0.320181	0.513551	0.699439
HvCML54	HORVU.MOREX.r2.5HG0403090.1	2.76084	2.30011	1.3359	1.00685	2.608	2.1587	3.1422	0.0775011	0.466749	2.13786	1.92277	2.01382	2.65102	2.3852
HvCML55	HORVU.MOREX.r2.5HG0406420.1	1.16089	2.07244	0.650628	1.74944	0.537618	0.303498	0.535573	0.288927		1.32123	1.69352	1.15536	0.529572	0.0711822
HvCML56	HORVU.MOREX.r2.5HG0406440.1	1.58285	1.34652	0.510498	1.74108	0.230526	0.609429	0.104487	0.0815393		0.0983235	0.794311	0.211428		0.0667544
HvCML57	HORVU.MOREX.r2.5HG0407200.1	2.01304	2.11263	2.27681	1.89282	1.87358	2.15447	1.83173	2.44624	2.50867	2.30634	2.01123	2.46598	2.24261	1.89769
HvCML58	HORVU.MOREX.r2.5HG0417090.1	1.3703	1.14433	0.23434	0.578987	0.342452	0.139013	0.539816	0.0636085		0.197804	1.10247	1.15378	0.460266	0.0590709
HvCML59	HORVU.MOREX.r2.5HG0423440.1	1.436	1.66571	0.501792	0.406126	0.902264	2.28028	1.56081	0.411766		0.733378	0.761148	0.206758	0.812506	1.3119
HvCML60	HORVU.MOREX.r2.5HG0426500.1	0.368628	0.399166
HvCML61	HORVU.MOREX.r2.5HG0434020.1	0.0751088	0.223409	0.63419	0.753989	0.313519	1.13544	1.31185	0.118827	0.906136	0.110893	0.464266	0.625297	0.0846478	1.86066
HvCML62	HORVU.MOREX.r2.5HG0436020.1	1.18354	1.16325		0.0221396	0.569374		0.0623187	0.649958	0.101197	0.759719	0.773262	0.238786	0.596333	0.995381
HvCML63	HORVU.MOREX.r2.6HG0474900.1	0.749283	0.877156	1.51005	1.04551	1.58925	1.28722	1.296	0.908285	1.09525	1.41226	1.81109	1.51711	1.76583	1.53747
HvCML64	HORVU.MOREX.r2.6HG0481250.1	1.23345	1.34344	1.3539	0.625645	1.2135	1.05722	1.2831	1.3684	1.36557	1.38947	0.976237	1.29605	1.61293	1.07053
HvCML65	HORVU.MOREX.r2.6HG0508160.1	0.208862	0.734506	0.534559				0.0791089			0.290113	0.422415	0.169189		0.30882
HvCML66	HORVU.MOREX.r2.6HG0510800.1
HvCML67	HORVU.MOREX.r2.6HG0512400.1	1.30761	0.850182	0.379061	0.207661	0.618963	0.271086	1.32311	0.294444		1.22085	1.66099	1.30691	0.632214	0.689242
HvCML68	HORVU.MOREX.r2.6HG0519400.1	1.49065	1.01799	1.86988	1.3396	1.87512	1.94678	2.05885	0.970573	0.868274	1.40822	1.48179	1.68394	1.9008	2.03939
HvCML69	HORVU.MOREX.r2.7HG0532820.1											0.899156	0.133986
HvCML70	HORVU.MOREX.r2.7HG0544910.1	0.633882	1.20513	0.088933	0.390293	0.376632	0.833915	0.866293	0.352292	0.156155	0.710208	1.24783	0.969619	0.4577	0.355576
HvCML71	HORVU.MOREX.r2.7HG0550710.1	0.860865	2.28892						0.516786		0.968108	0.197666	0.632599
HvCML72	HORVU.MOREX.r2.7HG0550720.1	1.46413	2.2371	0.717704	0.456781		0.598594	0.399535	0.381416		1.01834	0.410485	0.271679	1.48562
HvCML73	HORVU.MOREX.r2.7HG0572780.1	0.218045									0.0839145	2.49897	0.948437	0.642821
HvCML74	HORVU.MOREX.r2.7HG0581800.1		0.0424442					0.0657664			0.0492568	0.902958	0.0624692	0.118595	0.0430674
HvCML75	HORVU.MOREX.r2.7HG0584210.1	2.11487	2.16907	2.44019	1.99845	1.89737	1.6978	1.79975	1.86233	1.78867	2.15649	1.98025	2.02377	2.48575	1.80183
HvCML76	HORVU.MOREX.r2.7HG0597770.1	1.35538	1.11679	1.72653	1.55239	1.86551	1.74046	2.22761	1.67978	1.74236	1.83247	1.96172	1.71616	1.63052	1.90209
HvCML77	HORVU.MOREX.r2.7HG0605630.1	0.962371	0.761025	0.174844	0.142504	1.0591	1.46575	1.96439			0.704131	1.03313	0.077277	1.34806	1.331
HvCML78	HORVU.MOREX.r2.7HG0615610.1	2.05085	1.26082	1.95419	1.67402	1.74836	1.81794	1.94951	0.212321		0.786641	1.21505	1.74503	1.9273	1.32872
HvCML79	HORVU.MOREX.r2.7HG0617740.1	0.562265	2.28825	0.25295	0.0384479	0.120541	0.145771	0.916059			0.860399	1.28865	0.485729	1.51422	0.37994
HvCML80	HORVU.MOREX.r2.7HG0617750.1	0.822815	2.01823								0.349831	0.0616409	0.0896226	0.103427	0.0616032
