# Supplementary material for: Calmodulin and calmodulin-like gene family in barley: Identification, characterization and expression analyses
Source: Front Plant Sci. 2022 Aug 19;13:964888. doi: 10.3389/fpls.2022.964888 (PMC9439640; doi:10.3389/fpls.2022.964888)
Supplement: Supplementary file 9 [file Table_9.xlsx]

## Sheet: Sheet1
Protein sequence identity of CaMs from Arabidopsis, rice and barley
AtCaM1	100
AtCaM2	96.6	100
AtCaM3	96.6	100	100
AtCaM4	100	96.6	96.6	100
AtCaM5	96.6	100	100	96.6	100
AtCaM6	96.6	98.7	98.7	96.6	98.7	100
AtCaM7	97.3	99.3	99.3	97.3	99.3	99.3	100
OsCaM1-1	96.6	98.7	98.7	96.6	98.7	98.7	99.3	100
OsCaM1-2	96.6	98.7	98.7	96.6	98.7	98.7	99.3	100	100
OsCaM1-3	96.6	98.7	98.7	96.6	98.7	98.7	99.3	100	100	100
OsCaM2	98	97.3	97.3	98	97.3	97.3	98	98.7	98.7	98.7	100
OsCaM3	96.6	97.3	97.3	96.6	97.3	97.3	98	98.7	98.7	98.7	97.3	100
HvCaM1	97.3	98	98	97.3	98	98	98.7	99.3	99.3	99.3	99.3	98	100
HvCaM2	96.6	98.7	98.7	96.6	98.7	98.7	99.3	100	100	100	98.7	98.7	99.3	100
HvCaM3	96.6	98.7	98.7	96.6	98.7	98.7	99.3	100	100	100	98.7	98.7	99.3	100	100
HvCaM4	95.3	97.3	97.3	95.3	97.3	97.3	98	98.7	98.7	98.7	97.3	98.7	98	98.7	98.7	100
HvCaM5	96.6	98.7	98.7	96.6	98.7	98.7	99.3	100	100	100	98.7	98.7	99.3	100	100	98.7	100
	AtCaM1	AtCaM2	AtCaM3	AtCaM4	AtCaM5	AtCaM6	AtCaM7	OsCaM1-1	OsCaM1-2	OsCaM1-3	OsCaM2	OsCaM3	HvCaM1	HvCaM2	HvCaM3	HvCaM4	HvCaM5
